# Supplementary material for: High-Throughput Analysis Reveals miRNA Upregulating α-2,6-Sialic Acid through Direct miRNA–mRNA Interactions
Source: ACS Cent Sci. 2022 Nov 9;8(11):1527–36. doi: 10.1021/acscentsci.2c00748 (PMC9686205; doi:10.1021/acscentsci.2c00748)
Supplement: Supplementary file 2 — oc2c00748_si_002.xlsx [file oc2c00748_si_002.xlsx]

## Sheet: ST6GAL1
miRNA	MEAN	SD	Normalization over NTC1	Error of Propagation	% Error	Error of Measurement	z-score		Population				Plate	Color Code
hsa-miR-6782-5p	3.42577	0.188803	0.467635	0.0345684	7.39217	5.51125	-3.2094		Mean	1.06442			1
hsa-miR-6805-5p	3.86795	0.35261	0.496367	0.0514345	10.3622	9.11619	-3.05632		Std	0.173901			2
hsa-miR-4531	2.02634	0.121116	0.55011	0.0509282	9.25783	5.97705	-2.76999		Median	1.05498			3
hsa-miR-4504	2.50275	0.342621	0.603758	0.0834919	13.8287	13.6898	-2.48416						5
hsa-miR-7155-5p	3.12839	0.153059	0.624077	0.0433307	6.94316	4.89257	-2.3759						6
hsa-miR-216a-3p	2.24785	0.0934018	0.628275	0.0393326	6.26041	4.15515	-2.35354						7
hsa-miR-499a-5p	3.54331	0.10211	0.635384	0.0927222	14.5931	2.88178	-2.31566						8
hsa-miR-7161-3p	3.84813	0.283185	0.651258	0.0576743	8.85583	7.35904	-2.23109						9
hsa-miR-6842-5p	4.69356	0.543412	0.656695	0.0826278	12.5824	11.5778	-2.20212						10
hsa-miR-1200	2.8587	0.148614	0.658056	0.044304	6.73256	5.19864	-2.19487		Threshold error is 15.0				11
hsa-miR-4716-5p	2.44988	0.124254	0.665091	0.057869	8.70091	5.07183	-2.15739		%Error of Propagation > 15.0				12
hsa-miR-4713-5p	2.6572	0.210847	0.67031	0.0576095	8.59445	7.93494	-2.12958		Error of Measurement > 15.0				13
hsa-miR-4511	2.33705	0.108213	0.673356	0.0495874	7.36421	4.63033	-2.11335						14
hsa-miR-4446-5p	2.45584	0.220702	0.675839	0.0739582	10.9432	8.98684	-2.10012						15
hsa-miR-1298-5p	2.97452	0.354286	0.684717	0.0866555	12.6557	11.9107	-2.05283						16
hsa-miR-1263	3.02317	0.183298	0.695916	0.0516399	7.42042	6.0631	-1.99315						17
hsa-miR-4460	2.88753	0.0699755	0.696584	0.0216889	3.11361	2.42337	-1.9896						18
hsa-miR-4999-5p	2.56929	0.17678	0.697508	0.0688112	9.86529	6.88052	-1.98468						19
hsa-miR-4287	2.50257	0.0978022	0.69947	0.0426622	6.09921	3.90806	-1.97422		Remove Plates # 19 & 22				20
hsa-miR-539-3p	3.9717	0.433712	0.702596	0.160257	22.8092	10.92	-1.95756
hsa-miR-3913-5p	3.26866	0.108607	0.704716	0.151991	21.5677	3.32269	-1.94627						21
hsa-miR-1282	3.98942	0.314022	0.70573	0.15185	21.5168	7.87136	-1.94087						22
hsa-miR-6846-3p	2.52904	0.0880225	0.70659	0.0426208	6.03191	3.48046	-1.93629						23
hsa-miR-5583-3p	2.60287	0.0531585	0.706624	0.0519997	7.3589	2.04231	-1.93611						24
hsa-miR-4318	2.53455	0.0343715	0.708408	0.0345355	4.87509	1.35612	-1.9266
hsa-miR-208a-3p	3.95211	0.298557	0.70869	0.114651	16.1778	7.55437	-1.9251
hsa-miR-6516-3p	2.54629	1.01555	0.708784	0.297447	41.9659	39.8836	-1.9246
hsa-miR-4709-3p	2.93884	0.265892	0.708961	0.0656238	9.25633	9.04753	-1.92365
hsa-miR-5195-3p	2.46993	0.271613	0.71164	0.0882323	12.3985	10.9968	-1.90938
hsa-miR-6793-5p	4.6886	0.720762	0.713067	0.115109	16.1427	15.3726	-1.90178
hsa-let-7f-2-3p	2.55661	0.109859	0.713501	0.0731758	10.2559	4.29706	-1.89947
hsa-miR-18a-5p	4.21206	0.145638	0.714137	0.0814355	11.4033	3.45763	-1.89608
hsa-miR-4284	3.32575	0.14233	0.717025	0.15585	21.7357	4.27964	-1.88069
hsa-miR-374c-5p	2.58892	0.184611	0.723605	0.0617298	8.53087	7.1308	-1.84564
hsa-miR-4434	2.99982	0.282577	0.723671	0.0696211	9.62054	9.41982	-1.84528
hsa-miR-1270	3.25895	0.855501	0.724436	0.215199	29.7057	26.2508	-1.84121
hsa-miR-541-3p	4.10729	0.241968	0.726582	0.151666	20.8739	5.89118	-1.82977
hsa-miR-217	4.05257	0.149397	0.726705	0.107357	14.7731	3.68647	-1.82912
hsa-miR-218-2-3p	3.70733	0.0895101	0.7293	0.154429	21.175	2.41441	-1.81529
hsa-miR-5004-5p	2.69266	0.167873	0.731	0.0689046	9.42607	6.23446	-1.80623
hsa-miR-933	4.13991	0.502149	0.732351	0.17146	23.4123	12.1295	-1.79903
hsa-miR-153-5p	3.88389	0.166825	0.732552	0.0478799	6.53604	4.29529	-1.79796
hsa-miR-5703	2.90558	0.184024	0.732965	0.0523515	7.14243	6.33348	-1.79576
hsa-miR-429	4.11473	0.512793	0.737851	0.139991	18.9727	12.4624	-1.76973
hsa-miR-450b-3p	3.3205	0.105494	0.738117	0.105275	14.2626	3.17705	-1.76832
hsa-miR-4450	3.06837	0.199114	0.74021	0.0501663	6.77731	6.48923	-1.75716
hsa-miR-6839-5p	3.03731	0.0682598	0.74245	0.0402028	5.41488	2.24737	-1.74523
hsa-miR-3613-3p	3.34074	2.0826	0.742617	0.474319	63.8713	62.3395	-1.74434
hsa-miR-92a-2-5p	3.79066	0.145606	0.745691	0.159464	21.3847	3.84119	-1.72796
hsa-miR-1185-5p	3.25185	0.108833	0.748557	0.0406587	5.43161	3.3468	-1.71269
hsa-miR-6872-3p	2.69589	0.140508	0.750427	0.105486	14.0568	5.21191	-1.70273
hsa-miR-3607-5p	3.26203	0.14439	0.7509	0.0462242	6.15584	4.42639	-1.70021
hsa-miR-561-3p	3.82668	0.087472	0.752777	0.159293	21.1607	2.28585	-1.69021
hsa-miR-6783-5p	3.09268	0.209075	0.752952	0.062984	8.36493	6.76032	-1.68927
hsa-miR-622	2.69925	0.48884	0.753308	0.153405	20.3641	18.1102	-1.68738
hsa-miR-513b-5p	4.26341	0.38989	0.754199	0.166034	22.0146	9.14502	-1.68263
hsa-miR-556-5p	4.20796	0.21627	0.754569	0.114702	15.201	5.13953	-1.68066
hsa-miR-450a-1-3p	3.84951	0.416069	0.755861	0.0897824	11.8782	10.8084	-1.67378
hsa-miR-6823-5p	3.30605	0.228683	0.756227	0.0642201	8.49217	6.91712	-1.67183
hsa-miR-4461	3.14304	0.153395	0.758223	0.0398631	5.25744	4.88046	-1.66119
hsa-miR-4795-3p	2.79311	0.0897423	0.75827	0.0588848	7.76567	3.21299	-1.66094
hsa-miR-556-3p	4.2448	0.372111	0.761175	0.12771	16.778	8.76628	-1.64547
hsa-miR-485-3p	4.24667	0.324845	0.761511	0.123536	16.2224	7.6494	-1.64367
hsa-miR-450a-3p	4.10741	0.134659	0.763633	0.045189	5.91763	3.27843	-1.63237
hsa-miR-6820-3p	3.13188	0.384325	0.763889	0.101012	13.2233	12.2714	-1.631
hsa-miR-4319	2.77888	0.330899	0.764739	0.102823	13.4455	11.9077	-1.62648
hsa-miR-1321	4.33186	0.182253	0.766307	0.156806	20.4625	4.20728	-1.61812
hsa-miR-125b-5p	5.17439	0.342961	0.766727	0.071869	9.37348	6.62805	-1.61588
hsa-miR-128-3p	5.18608	0.0308948	0.76846	0.0511392	6.65477	0.595726	-1.60665
hsa-miR-122-3p	4.30608	0.420642	0.772164	0.13376	17.3228	9.76856	-1.58692
hsa-miR-4775	3.07081	0.117216	0.774649	0.0390961	5.04694	3.8171	-1.57368
hsa-miR-1470	4.3795	0.317261	0.774736	0.164983	21.2953	7.24423	-1.57321
hsa-miR-95-5p	3.12388	0.207284	0.775129	0.0713965	9.21092	6.63548	-1.57112
hsa-miR-4704-3p	3.21461	0.234058	0.775487	0.0584636	7.53896	7.28107	-1.56921
hsa-miR-568	4.32475	0.306237	0.775511	0.12379	15.9623	7.08104	-1.56908
hsa-miR-340-3p	4.58548	0.0459956	0.777449	0.0848407	10.9127	1.00307	-1.55876
hsa-miR-8063	3.1377	0.132195	0.778558	0.0595797	7.65258	4.21313	-1.55285
hsa-miR-1224-5p	2.79235	0.127216	0.77929	0.0807889	10.367	4.55588	-1.54895
hsa-miR-3198	3.62015	0.105376	0.780498	0.16787	21.5081	2.91081	-1.54251
hsa-miR-196a-3p	3.97416	0.282724	0.781789	0.173613	22.2072	7.11405	-1.53564
hsa-miR-6806-3p	3.15425	0.153384	0.782665	0.0628369	8.02858	4.86278	-1.53097
hsa-miR-3167	3.63289	0.466998	0.783244	0.194927	24.8871	12.8547	-1.52788
hsa-miR-144-3p	4.37456	0.245685	0.784442	0.120558	15.3687	5.61623	-1.5215
hsa-miR-492	4.63326	0.202144	0.785549	0.091985	11.7096	4.3629	-1.5156
hsa-miR-6833-3p	4.34243	0.381882	0.787118	0.079342	10.0801	8.79418	-1.50725
hsa-miR-3657	3.42664	0.168665	0.788793	0.0514406	6.52144	4.92217	-1.49832
hsa-miR-496	5.32797	0.425043	0.789485	0.0818832	10.3717	7.97756	-1.49463
hsa-miR-4662a-5p	3.28477	0.0820715	0.792413	0.0251391	3.17247	2.49854	-1.47903
hsa-miR-3617-5p	3.44522	0.225485	0.79307	0.06201	7.81898	6.54485	-1.47553
hsa-miR-4458	3.28918	0.309461	0.793477	0.0762485	9.60941	9.40845	-1.47337
hsa-miR-4298	4.48815	0.207674	0.793956	0.163181	20.5529	4.62717	-1.47081
hsa-miR-181d-5p	4.43122	0.498084	0.794603	0.144565	18.1934	11.2403	-1.46736
hsa-miR-3691-3p	3.30388	0.149681	0.797022	0.0393272	4.93427	4.53047	-1.45448
hsa-miR-373-3p	4.44858	0.0452701	0.797717	0.114408	14.3419	1.01763	-1.45077
hsa-miR-139-3p	4.449	0.17827	0.797792	0.118523	14.8563	4.00697	-1.45037
hsa-miR-637	4.06107	0.0638387	0.798885	0.168529	21.0955	1.57197	-1.44455
hsa-miR-885-5p	3.59984	0.108672	0.800212	0.113856	14.2282	3.0188	-1.43748
hsa-miR-4761-5p	3.17283	0.0706772	0.800383	0.0318784	3.9829	2.22758	-1.43657
hsa-miR-133a-3p	4.47219	0.164553	0.801951	0.118459	14.7713	3.67946	-1.42822
hsa-miR-4680-3p	3.18055	0.0520218	0.802331	0.0295631	3.68465	1.63562	-1.42619
hsa-miR-5007-3p	3.18178	0.281984	0.802642	0.0759098	9.4575	8.86244	-1.42453
hsa-miR-466	3.72825	0.171137	0.803803	0.175221	21.799	4.59028	-1.41835
hsa-miR-363-5p	4.48536	0.206733	0.804311	0.120887	15.0299	4.60907	-1.41564
hsa-miR-7853-5p	3.24185	0.0947717	0.804401	0.0565132	7.0255	2.92338	-1.41516
hsa-miR-3611	4.54924	0.450161	0.804762	0.179758	22.3367	9.89532	-1.41324
hsa-miR-526b-3p	5.43265	4.99448	0.804996	0.74199	92.1732	91.9346	-1.41199
hsa-miR-1275	4.55147	0.44486	0.805156	0.179415	22.2833	9.77399	-1.41114
hsa-miR-15b-5p	4.49529	0.428953	0.806092	0.138617	17.1962	9.54229	-1.40615
hsa-miR-550a-3-5p	3.73901	0.196894	0.806124	0.176954	21.9512	5.26593	-1.40598
hsa-miR-629-5p	2.8976	0.0781645	0.808664	0.0784009	9.69512	2.69756	-1.39245
hsa-miR-3688-5p	3.35319	0.0981604	0.808919	0.028475	3.52014	2.92737	-1.39109
hsa-miR-4762-3p	3.21241	0.0331038	0.810368	0.028029	3.4588	1.0305	-1.38337
hsa-miR-6894-3p	4.47528	0.68564	0.810559	0.130445	16.0932	15.3206	-1.38235
hsa-miR-1-3p	4.52309	0.253666	0.811078	0.124628	15.3658	5.60825	-1.37959
hsa-miR-553	4.1262	0.116446	0.811699	0.172286	21.2253	2.82211	-1.37628
hsa-miR-377-5p	4.53025	0.24639	0.812361	0.12433	15.3047	5.43877	-1.37275
hsa-miR-145-5p	4.53251	0.17046	0.812768	0.120223	14.7918	3.76083	-1.37059
hsa-miR-323a-3p	5.48595	0.742285	0.812894	0.122477	15.0668	13.5306	-1.36991
hsa-miR-655-3p	2.91408	0.107892	0.813263	0.0814995	10.0213	3.70242	-1.36795
hsa-miR-3667-3p	4.60826	0.329927	0.815203	0.173366	21.2667	7.15948	-1.35761
hsa-miR-571	4.14615	0.125363	0.815622	0.173345	21.2531	3.0236	-1.35538
hsa-miR-7-5p	5.5059	0.27819	0.81585	0.0679949	8.33424	5.05258	-1.35417
hsa-miR-516a-5p	4.1484	0.363566	0.816064	0.185976	22.7894	8.76403	-1.35302
hsa-miR-6838-5p	2.93465	0.0611834	0.816887	0.107995	13.2203	2.08486	-1.34864
hsa-miR-23b-3p	4.81903	0.331516	0.817047	0.10508	12.861	6.87931	-1.34779
hsa-miR-3150b-5p	3.01554	0.0600544	0.818656	0.06013	7.34496	1.99149	-1.33921
hsa-miR-3606-3p	3.01596	0.0888889	0.818768	0.0627141	7.65956	2.94729	-1.33862
hsa-miR-3618	4.62982	0.760789	0.819016	0.212161	25.9044	16.4324	-1.33729
hsa-miR-92a-3p	4.83073	0.0510952	0.81903	0.0894205	10.9179	1.05771	-1.33722
hsa-miR-337-5p	4.16845	0.115645	0.82001	0.173998	21.219	2.7743	-1.332
hsa-miR-628-5p	4.16957	0.199081	0.82023	0.176939	21.5719	4.77461	-1.33083
hsa-miR-6717-5p	4.01377	0.358415	0.820629	0.0812136	9.8965	8.92963	-1.3287
hsa-miR-24-3p	4.58047	0.310006	0.821367	0.129989	15.8259	6.768	-1.32477
hsa-miR-93-3p	3.69502	0.0995554	0.821369	0.11633	14.1629	2.69431	-1.32476
hsa-miR-1-5p	2.95448	0.290422	0.822405	0.134396	16.3419	9.8299	-1.31924
hsa-let-7g-5p	5.55429	0.297608	0.823021	0.0701458	8.52297	5.35817	-1.31596
hsa-miR-4666a-5p	3.41654	0.143605	0.824201	0.0382068	4.63561	4.20322	-1.30967
hsa-miR-146a-3p	2.95366	0.124944	0.824309	0.0843106	10.228	4.23015	-1.3091
hsa-miR-1267	3.70861	0.217278	0.824391	0.124385	15.0882	5.85874	-1.30866
hsa-miR-1911-5p	4.66023	0.407368	0.824396	0.180131	21.85	8.74138	-1.30863
hsa-miR-3610	3.58904	0.27993	0.826176	0.0734948	8.89578	7.79958	-1.29915
hsa-miR-943	4.67484	0.522685	0.826981	0.18967	22.9352	11.1808	-1.29486
hsa-miR-6818-5p	5.09289	0.429641	0.827061	0.0807976	9.76924	8.4361	-1.29443
hsa-miR-7152-3p	3.33364	0.054275	0.827178	0.0545324	6.59259	1.6281	-1.29381
hsa-miR-4764-5p	4.04657	0.226976	0.827335	0.0583048	7.0473	5.60911	-1.29297
hsa-miR-7162-3p	3.21763	0.13883	0.827455	0.0541883	6.54879	4.31467	-1.29233
hsa-miR-4524a-3p	3.00726	0.124466	0.82759	0.0619972	7.4913	4.13883	-1.29162
hsa-miR-3671	3.59542	0.0218409	0.827644	0.0357619	4.32093	0.607464	-1.29132
hsa-miR-595	4.61818	0.0725828	0.828129	0.119183	14.3918	1.57167	-1.28874
hsa-miR-609	4.21168	0.22477	0.828514	0.179815	21.7033	5.33682	-1.28669
hsa-miR-577	4.62298	0.102758	0.828989	0.120016	14.4774	2.22277	-1.28416
hsa-miR-575	2.97202	0.157435	0.829434	0.0888614	10.7135	5.29724	-1.28179
hsa-miR-4725-5p	3.05758	0.161502	0.83007	0.0732542	8.82507	5.282	-1.2784
hsa-miR-193a-5p	4.63711	0.276441	0.831524	0.128871	15.4982	5.96148	-1.27065
hsa-miR-125a-5p	5.61222	0.382479	0.831605	0.0790579	9.50666	6.8151	-1.27022
hsa-miR-1296-5p	3.74148	0.246174	0.831698	0.127935	15.3824	6.57959	-1.26973
hsa-miR-647	4.23198	0.0945141	0.832506	0.176117	21.1551	2.23333	-1.26542
hsa-miR-208b-5p	4.99927	0.191778	0.83356	0.0836722	10.0379	3.83612	-1.25981
hsa-miR-4514	3.45645	0.0301145	0.833829	0.0178465	2.14031	0.871254	-1.25837
hsa-miR-4729	3.30618	0.151929	0.834023	0.0471929	5.65847	4.59531	-1.25734
hsa-let-7a-5p	4.92112	0.210974	0.834356	0.0974662	11.6816	4.28711	-1.25557
hsa-miR-544b	2.98626	0.0131852	0.83466	0.0392577	4.70344	0.441529	-1.25395
hsa-miR-6499-3p	4.08394	0.185286	0.834976	0.0520011	6.22786	4.53694	-1.25227
hsa-miR-6824-3p	3.36554	0.147083	0.835094	0.064638	7.74021	4.37027	-1.25164
hsa-miR-302d-3p	4.92551	0.178937	0.8351	0.0956831	11.4577	3.63287	-1.2516
hsa-miR-200a-3p	4.92805	0.219797	0.83553	0.0981432	11.7462	4.46013	-1.24931
hsa-miR-3692-3p	4.72373	0.662494	0.835629	0.204295	24.4481	14.0248	-1.24878
hsa-miR-524-5p	4.66312	0.308775	0.836189	0.131816	15.7639	6.62163	-1.2458
hsa-miR-449b-5p	4.25151	0.516723	0.836349	0.203194	24.2954	12.1539	-1.24495
hsa-let-7c-3p	3.00908	0.0688616	0.837604	0.111015	13.2539	2.28846	-1.23826
hsa-miR-6884-3p	3.00991	0.181767	0.837835	0.120514	14.384	6.03894	-1.23703
hsa-miR6761-3p	3.37664	0.206944	0.837846	0.0741731	8.85283	6.12871	-1.23697
hsa-miR-548ar-5p	3.32234	0.0751902	0.8381	0.0335484	4.00291	2.26317	-1.23562
hsa-miR-1178-3p	4.74573	0.429317	0.839522	0.184475	21.9738	9.04639	-1.22805
hsa-miR-519e-5p	5.67225	0.285084	0.840499	0.0699137	8.31812	5.02594	-1.22284
hsa-miR-6826-5p	3.38941	0.19223	0.841014	0.0718452	8.54268	5.6715	-1.22009
hsa-miR-342-5p	4.27901	0.406438	0.841758	0.194293	23.0818	9.49843	-1.21613
hsa-miR-4515	3.10205	0.119077	0.842141	0.067748	8.04473	3.83867	-1.21409
hsa-miR-581	4.2814	0.256217	0.842228	0.184208	21.8715	5.98442	-1.21362
hsa-miR-6734-3p	3.02753	0.0615453	0.842741	0.111345	13.2122	2.03285	-1.21089
hsa-miR-202-3p	4.70655	0.402994	0.843976	0.140711	16.6724	8.56239	-1.20431
hsa-miR-500b-5p	3.91517	0.332279	0.844103	0.193621	22.938	8.48697	-1.20363
hsa-miR-218-5p	4.7082	0.120759	0.844272	0.122705	14.5339	2.56486	-1.20273
hsa-miR-18b-5p	5.70089	0.0847874	0.844744	0.0573823	6.79286	1.48727	-1.20022
hsa-miR-4662a-3p	3.50427	0.0336339	0.845364	0.0184108	2.17786	0.959799	-1.19692
hsa-miR-106a-3p	4.29742	0.127909	0.845379	0.179613	21.2464	2.97642	-1.19684
hsa-miR-6888-5p	5.07029	0.433742	0.845401	0.106676	12.6184	8.55458	-1.19672
hsa-miR-4271	4.78001	0.178399	0.845585	0.172247	20.3701	3.7322	-1.19574
hsa-miR-200b-3p	5.70688	0.32571	0.845631	0.0739647	8.74669	5.70733	-1.1955
hsa-miR-5186	3.35362	0.0739515	0.845991	0.0335891	3.97038	2.20512	-1.19358
hsa-miR-5696	3.36069	0.235431	0.847773	0.0656559	7.74451	7.00543	-1.18408
hsa-miR-374a-5p	4.73429	0.184218	0.848949	0.125861	14.8255	3.89115	-1.17782
hsa-miR-4296	3.9383	0.309422	0.84909	0.192849	22.7124	7.85673	-1.17707
hsa-miR-3143	3.93846	0.175609	0.849125	0.184868	21.7717	4.45882	-1.17688
hsa-miR-302f	3.82108	0.0904426	0.84939	0.1198	14.1043	2.36694	-1.17546
hsa-miR-6761-5p	3.36176	0.262562	0.849408	0.0784359	9.23418	7.81024	-1.17537
hsa-miR-5006-3p	3.3699	0.287181	0.850098	0.0776921	9.13919	8.52194	-1.1717
hsa-miR-6776-5p	3.2598	0.0970926	0.850145	0.0489418	5.75688	2.97849	-1.17144
hsa-miR-3196	4.80607	0.686497	0.850195	0.209128	24.5976	14.284	-1.17118
hsa-miR-8058	3.0566	0.232583	0.850833	0.128566	15.1106	7.6092	-1.16778
hsa-miR-3915	3.04444	0.181428	0.850923	0.0644912	7.57897	5.9593	-1.1673
hsa-miR-25-3p	4.74551	0.195545	0.850961	0.126686	14.8874	4.12063	-1.1671
hsa-miR-4475	3.52852	0.128582	0.851214	0.0352007	4.13536	3.64408	-1.16575
hsa-miR-758-3p	3.05067	0.157152	0.851383	0.0906053	10.6421	5.15138	-1.16485
hsa-miR-7153-3p	3.06166	0.234348	0.852239	0.128972	15.1333	7.65428	-1.16029
hsa-miR-23a-3p	5.75386	0.120663	0.852593	0.0592713	6.95189	2.09708	-1.1584
hsa-miR-132-5p	4.33438	0.126552	0.852651	0.18109	21.2385	2.91974	-1.15809
hsa-miR-96-5p	5.03249	0.899442	0.853239	0.17847	20.9168	17.8727	-1.15496
hsa-miR-7845-5p	3.06663	0.179229	0.853625	0.122097	14.3034	5.84448	-1.1529
hsa-miR-29b-3p	4.76041	0.339386	0.853634	0.136443	15.9838	7.12934	-1.15285
hsa-miR-105-5p	5.03959	0.293315	0.854442	0.105327	12.327	5.82021	-1.14855
hsa-miR-190b	4.8429	0.71136	0.85671	0.212763	24.8349	14.6887	-1.13647
hsa-miR-3529-5p	3.39858	0.177476	0.857332	0.0529684	6.17829	5.22206	-1.13316
hsa-miR-3609	3.72452	0.0709123	0.857363	0.0401465	4.68256	1.90393	-1.13299
hsa-miR-3158-3p	3.97815	0.380695	0.857682	0.200357	23.3603	9.56963	-1.13129
hsa-miR-127-5p	4.36033	0.0899639	0.857756	0.181311	21.1378	2.06323	-1.13089
hsa-miR-3616-5p	3.7305	0.204187	0.85874	0.0596562	6.94695	5.47346	-1.12565
hsa-miR-519c-5p	4.78944	0.265333	0.858839	0.131754	15.341	5.53997	-1.12513
hsa-miR-6803-3p	3.46198	0.298835	0.859022	0.0922485	10.7388	8.63191	-1.12415
hsa-miR-193b-5p	4.36988	0.279119	0.859633	0.188992	21.9852	6.38735	-1.12089
hsa-miR-1269a	3.86922	0.298983	0.860093	0.136816	15.9072	7.72722	-1.11844
hsa-miR-6834-3p	3.47018	0.541498	0.861057	0.145186	16.8614	15.6043	-1.11331
hsa-miR-5739	4.21616	0.0959912	0.862009	0.0416859	4.83591	2.27675	-1.10824
hsa-miR-5581-3p	3.41726	0.28183	0.862042	0.0765806	8.88362	8.24726	-1.10806
hsa-miR-32-5p	4.80747	0.0783135	0.862073	0.124123	14.3982	1.629	-1.10789
hsa-miR-660-5p	4.3855	0.363831	0.862707	0.19509	22.6137	8.29623	-1.10451
hsa-miR-2113	3.75047	0.15096	0.863336	0.0507116	5.87391	4.0251	-1.10116
hsa-miR-146b-5p	4.81805	0.376312	0.863969	0.140818	16.299	7.81047	-1.09779
hsa-miR-523-5p	4.39364	0.344864	0.864309	0.194067	22.4535	7.84916	-1.09598
hsa-miR-203b-3p	3.58287	0.265675	0.864325	0.0662809	7.66852	7.41514	-1.0959
hsa-miR-375	5.0981	0.280927	0.864361	0.105312	12.1838	5.51043	-1.0957
hsa-miR-4452	3.18543	0.0382225	0.864777	0.0620126	7.17093	1.19992	-1.09349
hsa-let-7i-3p	3.09898	0.278243	0.864863	0.111876	12.9357	8.97855	-1.09303
hsa-miR-144-5p	4.82438	0.325365	0.865105	0.136823	15.8158	6.74417	-1.09174
hsa-miR-126-3p	4.82865	0.142283	0.865871	0.12647	14.6061	2.94665	-1.08766
hsa-miR-4679	3.59478	0.150768	0.867198	0.0401281	4.62733	4.19408	-1.08059
hsa-miR-6823-3p	3.49731	0.605167	0.867789	0.160067	18.4454	17.3038	-1.07744
hsa-let-7a-3p	3.11052	0.11254	0.868086	0.0867255	9.99043	3.61805	-1.07586
hsa-miR-3672	3.77268	0.311852	0.868448	0.0808306	9.30748	8.26606	-1.07393
hsa-miR-518f-5p	4.84442	0.128238	0.868698	0.126383	14.5486	2.64713	-1.0726
hsa-miR-4282	4.02987	0.15669	0.868831	0.188206	21.662	3.88823	-1.07189
hsa-miR-185-5p	4.85315	0.45125	0.870263	0.148483	17.0619	9.29809	-1.06426
hsa-miR-4451	3.60858	0.3699	0.870528	0.0908425	10.4353	10.2506	-1.06285
hsa-miR-511-5p	5.8782	0.754119	0.871017	0.125776	14.4401	12.8291	-1.06024
hsa-miR-6790-3p	3.13165	0.0539938	0.871724	0.114791	13.1682	1.72413	-1.05647
hsa-miR-4666a-3p	3.61395	0.225514	0.871823	0.0570101	6.53918	6.24011	-1.05595
hsa-miR-216b-5p	3.92382	0.104248	0.872228	0.123471	14.1558	2.65681	-1.05379
hsa-miR-670-5p	4.04805	0.127751	0.872751	0.188013	21.5426	3.15586	-1.051
hsa-miR-9500	5.23475	0.382123	0.872822	0.103026	11.8038	7.29974	-1.05063
hsa-miR-380-3p	5.89096	0.409326	0.872907	0.0838223	9.60266	6.94838	-1.05017
hsa-miR-2115-3p	4.93954	0.356544	0.873807	0.186003	21.2865	7.21816	-1.04538
hsa-miR-5579-5p	4.2769	0.0338011	0.874428	0.0379415	4.33901	0.790317	-1.04207
hsa-miR-6882-5p	3.52511	0.0644074	0.874686	0.0581188	6.64453	1.8271	-1.04069
hsa-miR-5585-3p	3.4694	0.0977985	0.875197	0.0379955	4.34137	2.81889	-1.03797
hsa-miR-378b	4.06022	0.230658	0.875375	0.193059	22.0544	5.68093	-1.03702
hsa-miR-6767-5p	3.586	0.13184	0.875749	0.0538333	6.14712	3.67652	-1.03503
hsa-miR-6764-3p	3.57922	0.774356	0.875793	0.194326	22.1886	21.6348	-1.03479
hsa-miR-676-5p	4.95245	0.241978	0.87609	0.180586	20.6128	4.88602	-1.03321
hsa-miR-494-5p	3.14965	0.251501	0.876734	0.134169	15.3033	7.98505	-1.02978
hsa-let-7a-2-3p	3.14154	0.21512	0.876742	0.101342	11.5589	6.8476	-1.02974
hsa-miR-1179	4.95712	0.34982	0.876916	0.18619	21.2323	7.05693	-1.02881
hsa-miR-383-5p	4.89036	0.369343	0.876936	0.141862	16.177	7.55247	-1.02871
hsa-miR-4528	3.04395	0.126946	0.877027	0.0621293	7.08408	4.17045	-1.02822
hsa-miR-891b	3.9473	0.438299	0.877448	0.156132	17.7939	11.1038	-1.02598
hsa-miR-663b	4.962	0.253829	0.87778	0.181423	20.6683	5.11546	-1.02421
hsa-miR-4658	3.19059	0.136867	0.878039	0.0665176	7.5757	4.28971	-1.02283
hsa-miR-4523	3.23526	0.0812769	0.878306	0.0658985	7.50291	2.51222	-1.02141
hsa-miR-374b-5p	4.96615	1.43744	0.878514	0.309208	35.1968	28.9448	-1.0203
hsa-miR-4790-3p	3.48291	0.100479	0.878605	0.0385228	4.38454	2.88492	-1.01982
hsa-miR-6892-3p	3.54296	0.21671	0.879116	0.0777532	8.84448	6.11664	-1.01709
hsa-miR-6893-3p	5.27436	0.122273	0.879426	0.0840846	9.56131	2.31826	-1.01544
hsa-miR-580-5p	3.54605	0.194028	0.879883	0.0740099	8.41134	5.47167	-1.01301
hsa-miR-649	4.4732	0.377411	0.879959	0.199449	22.6657	8.43715	-1.0126
hsa-miR-4768-5p	3.48933	0.274951	0.880224	0.0752023	8.54354	7.87976	-1.01119
hsa-miR-1306-5p	4.08338	0.217288	0.880369	0.193369	21.9645	5.32128	-1.01042
hsa-miR-135a-5p	5.19423	0.0617329	0.88066	0.0962677	10.9313	1.18849	-1.00886
hsa-miR-6885-3p	3.16464	0.123944	0.880906	0.120065	13.6297	3.91651	-1.00755
hsa-miR-888-3p	3.82846	0.136292	0.881288	0.0490481	5.56549	3.55996	-1.00552
hsa-miR-628-3p	4.48057	0.138436	0.88141	0.18741	21.2626	3.08969	-1.00487
hsa-miR-1269b	3.65379	0.337475	0.881435	0.0832156	9.44092	9.23629	-1.00473
hsa-miR-3619-3p	3.20373	0.0799496	0.881657	0.0592859	6.72437	2.49552	-1.00356
hsa-miR-138-1-3p	4.48288	0.172585	0.881863	0.188597	21.3862	3.84987	-1.00245
hsa-miR-539-5p	5.95178	0.222994	0.881919	0.0671467	7.61371	3.74668	-1.00216
hsa-miR-4266	4.9934	0.257794	0.883335	0.182674	20.6801	5.16269	-0.994614
hsa-miR-642a-3p	4.09723	0.186114	0.883355	0.192474	21.7889	4.54244	-0.994507
hsa-miR-4310	4.99627	0.293167	0.883843	0.184434	20.8673	5.86772	-0.991909
hsa-miR-33a-5p	4.93504	0.113425	0.884949	0.128222	14.4892	2.29835	-0.986013
hsa-miR-6852-3p	3.56703	0.285326	0.885089	0.0906061	10.2369	7.99897	-0.985266
hsa-miR-7113-5p	3.56719	0.160267	0.885129	0.0691289	7.81004	4.4928	-0.985057
hsa-miR-219a-5p	5.22113	0.157037	0.885221	0.0998094	11.2751	3.00772	-0.984563
hsa-miR-586	4.94255	0.352115	0.886295	0.141643	15.9815	7.12417	-0.978845
hsa-miR-142-3p	5.98336	0.254755	0.886598	0.0698442	7.87777	4.25772	-0.977226
hsa-miR-802	3.17703	0.0818523	0.886648	0.0856688	9.6621	2.57637	-0.976961
hsa-miR-3153	3.22281	0.1475	0.886906	0.068663	7.74185	4.57675	-0.975586
hsa-miR-1197	3.17968	0.205507	0.887386	0.100588	11.3354	6.46313	-0.973028
hsa-miR-4329	4.11826	0.246031	0.887889	0.196505	22.1318	5.97416	-0.970348
hsa-miR-1324	3.99505	0.0817917	0.888062	0.12481	14.0542	2.04733	-0.969427
hsa-miR-2278	5.02514	0.466127	0.888949	0.196185	22.0693	9.27591	-0.964701
hsa-miR-887-5p	5.33174	0.246117	0.888994	0.0921096	10.3611	4.61608	-0.964463
hsa-miR-544a	6.00006	0.480595	0.889073	0.092433	10.3966	8.00984	-0.964044
hsa-miR-4717-5p	3.52541	0.330008	0.889325	0.0882751	9.92608	9.36086	-0.962701
hsa-miR-190a-5p	5.24553	0.282916	0.889357	0.107891	12.1314	5.39347	-0.962527
hsa-miR-4477b	3.23201	0.0890299	0.889438	0.0607022	6.82478	2.75463	-0.9621
hsa-miR-141-5p	3.18747	0.255406	0.88956	0.109283	12.2851	8.01281	-0.961445
hsa-miR-1228-3p	5.02891	0.0816317	0.889616	0.178732	20.091	1.62325	-0.961151
hsa-miR-4288	3.18312	0.0397332	0.889683	0.0431157	4.84619	1.24825	-0.960793
hsa-miR-642b-5p	3.68817	0.104069	0.889728	0.0305422	3.43276	2.8217	-0.96055
hsa-miR-548ar-3p	3.52735	0.037157	0.889816	0.0308383	3.46569	1.0534	-0.960085
hsa-miR-3673	3.8662	0.161731	0.889976	0.0532504	5.98335	4.1832	-0.959231
hsa-miR-29b-2-5p	4.52572	0.243255	0.890291	0.193306	21.7127	5.37495	-0.957551
hsa-miR-605-5p	4.96556	0.217498	0.89042	0.133218	14.9613	4.38013	-0.956864
hsa-miR-126-5p	6.01446	0.292962	0.891207	0.0733054	8.22541	4.87096	-0.952672
hsa-let-7g-3p	4.53131	0.355503	0.891391	0.200137	22.4522	7.84547	-0.951694
hsa-miR-6752-3p	3.59565	0.0612679	0.892189	0.0589891	6.61173	1.70395	-0.94744
hsa-miR-640	3.19742	0.119457	0.892339	0.0895352	10.0338	3.73605	-0.946643
hsa-miR-378h	3.28814	0.129921	0.892659	0.0722968	8.09904	3.95121	-0.944934
hsa-miR-6507-3p	4.36745	0.344431	0.892942	0.0800648	8.9664	7.88631	-0.943429
hsa-miR-3607-3p	3.88069	0.0194777	0.893313	0.0384782	4.30736	0.501913	-0.941452
hsa-miR-548g-5p	4.14606	0.426926	0.893883	0.211561	23.6676	10.2972	-0.938417
hsa-miR-1273g-3p	3.29282	0.23217	0.89393	0.0892572	9.98481	7.05082	-0.938165
hsa-miR-154-3p	6.03308	0.152521	0.893966	0.0634163	7.09381	2.52808	-0.937974
hsa-miR-512-5p	5.27289	0.235371	0.893997	0.105023	11.7476	4.46379	-0.93781
hsa-miR-34b-3p	4.54493	0.133007	0.89407	0.189896	21.2395	2.92649	-0.937417
hsa-miR-3691-5p	5.05646	0.757659	0.89449	0.223718	25.0106	14.984	-0.935179
hsa-miR-548l	5.05783	0.618217	0.894733	0.209912	23.4609	12.223	-0.933888
hsa-miR-17-5p	4.99147	0.22178	0.895068	0.13408	14.9799	4.44318	-0.932103
hsa-miR-224-5p	6.04197	0.621638	0.895283	0.109572	12.2388	10.2887	-0.930954
hsa-miR-4773	3.5492	0.502593	0.895328	0.130185	14.5405	14.1607	-0.930715
hsa-miR-3928-5p	3.61063	0.353948	0.895906	0.104828	11.7008	9.80296	-0.927638
hsa-miR-374c-3p	3.7138	0.396083	0.895911	0.0971423	10.8429	10.6652	-0.927612
hsa-miR-6740-5p	5.37422	0.352567	0.896076	0.101807	11.3614	6.56034	-0.92673
hsa-miR-4787-5p	4.38312	0.17817	0.896145	0.0528087	5.89287	4.06491	-0.926362
hsa-miR-4696	3.7181	0.185313	0.896949	0.0480206	5.35377	4.98407	-0.922078
hsa-miR-8054	3.22235	0.0257631	0.896971	0.117318	13.0793	0.799513	-0.921961
hsa-miR-545-3p	5.00347	0.155097	0.89722	0.131333	14.6377	3.09979	-0.920638
hsa-miR-5687	3.55903	0.108204	0.897807	0.040296	4.48827	3.04026	-0.917507
hsa-miR-6755-3p	4.11481	0.268224	0.898235	0.0733925	8.17074	6.5185	-0.915229
hsa-miR-4690-5p	3.30868	0.177407	0.898237	0.0797015	8.8731	5.36185	-0.915217
hsa-miR-143-3p	5.0093	0.134853	0.898264	0.130759	14.5568	2.69206	-0.915075
hsa-miR-3974	3.72443	0.0614247	0.898475	0.0229803	2.5577	1.64924	-0.913949
hsa-miR-10b-5p	5.01127	0.322166	0.898619	0.140938	15.6839	6.42882	-0.913185
hsa-miR-8085	3.22802	0.122297	0.899465	0.0559	6.21481	3.78862	-0.908675
hsa-miR-4487	3.72925	0.249372	0.899637	0.0626763	6.96684	6.68693	-0.907757
hsa-miR-3117-3p	5.08597	0.364848	0.899711	0.191381	21.2714	7.17361	-0.907366
hsa-miR-3913-3p	3.73053	0.120759	0.899947	0.0340323	3.78159	3.23706	-0.906107
hsa-miR-4454	3.27051	0.0221293	0.900034	0.0565286	6.28072	0.676632	-0.905643
hsa-miR-4777-3p	4.40625	0.257696	0.900875	0.0652163	7.23922	5.8484	-0.901164
hsa-miR-484	5.025	0.840473	0.90108	0.198321	22.0093	16.7258	-0.900071
hsa-miR-4762-5p	3.57479	0.0352752	0.901782	0.0310757	3.44603	0.986779	-0.896332
hsa-miR-3200-3p	3.22653	0.078955	0.901815	0.0476475	5.28351	2.44706	-0.896153
hsa-miR-615-3p	5.02966	0.537666	0.901915	0.161069	17.8586	10.6899	-0.895619
hsa-miR-4253	5.09862	0.389156	0.901949	0.193293	21.4306	7.63257	-0.895442
hsa-miR-135a-3p	4.58847	0.371609	0.902634	0.203471	22.542	8.09877	-0.891789
hsa-miR-1281	3.92247	0.322225	0.902929	0.0836296	9.26203	8.21485	-0.890217
hsa-miR-543	3.92362	0.336676	0.903195	0.0865987	9.58804	8.58074	-0.888804
hsa-miR-1276	5.10709	0.654676	0.903446	0.214811	23.7768	12.819	-0.887465
hsa-miR-223-3p	6.099	0.801624	0.903734	0.133031	14.7202	13.1435	-0.885931
hsa-miR-421	4.59406	0.304104	0.903735	0.199307	22.0537	6.61949	-0.885925
hsa-miR-937-5p	4.19296	0.160548	0.903994	0.195728	21.6514	3.829	-0.884544
hsa-miR-6821-3p	3.04279	0.0748508	0.905117	0.0498403	5.5065	2.45994	-0.87856
hsa-miR-6760-3p	5.43062	0.204033	0.90548	0.0906204	10.008	3.75709	-0.876626
hsa-miR-1273a	3.93557	0.265122	0.905944	0.0722957	7.98014	6.73656	-0.874153
hsa-miR-5579-3p	4.38607	0.105908	0.906081	0.0500178	5.52023	2.41463	-0.873426
hsa-miR-1273g-5p	3.33922	0.110041	0.906529	0.0707104	7.80013	3.2954	-0.871041
hsa-miR-4529-3p	3.75818	0.260711	0.906617	0.0653432	7.20737	6.93717	-0.870567
hsa-miR-564	4.61095	0.050718	0.907057	0.191077	21.0656	1.09995	-0.868223
hsa-miR-367-3p	5.35028	0.529716	0.907118	0.133351	14.7005	9.90071	-0.867901
hsa-miR-4283	4.20884	0.100039	0.907417	0.194571	21.4423	2.37687	-0.866305
hsa-miR-184	6.12427	0.294318	0.907478	0.074295	8.18697	4.80577	-0.86598
hsa-miR-17-3p	5.0611	0.484468	0.907554	0.156217	17.2129	9.57238	-0.865577
hsa-miR-3682-5p	3.15011	0.107654	0.907616	0.0605256	6.66863	3.41747	-0.865245
hsa-miR-5196-3p	3.3447	0.108635	0.908014	0.0706455	7.78022	3.24799	-0.863124
hsa-miR-342-3p	5.35791	0.258543	0.908412	0.108008	11.8897	4.82545	-0.861008
hsa-miR-589-3p	4.62177	0.200904	0.909186	0.195305	21.4813	4.34691	-0.85688
hsa-miR-3620-5p	4.44706	0.345634	0.909219	0.080613	8.86618	7.77218	-0.856709
hsa-miR-4727-3p	3.60728	0.103241	0.909978	0.0397616	4.36951	2.86203	-0.852661
hsa-miR-550b-2-5p	3.35387	0.0533691	0.910505	0.0659815	7.24669	1.59127	-0.849854
hsa-miR-376a-3p	5.37178	0.322076	0.910762	0.113033	12.4109	5.99571	-0.848483
hsa-miR-6729-3p	3.52362	0.470624	0.91098	0.129686	14.2359	13.3563	-0.847326
hsa-miR-4280	4.2261	0.290675	0.911139	0.204028	22.3927	6.87809	-0.84648
hsa-miR-3199	3.2613	0.153853	0.911534	0.0605897	6.647	4.71754	-0.84437
hsa-miR-497-5p	5.08352	0.512351	0.911574	0.159521	17.4995	10.0787	-0.844162
hsa-miR-181a-5p	5.37676	0.264617	0.911608	0.108746	11.929	4.92149	-0.843978
hsa-miR-1277-3p	4.10491	0.385518	0.912484	0.153105	16.7789	9.39165	-0.839313
hsa-miR-448	5.08981	0.597135	0.912702	0.168861	18.5012	11.732	-0.83815
hsa-miR-5681a	3.61909	0.122182	0.912957	0.0431115	4.72218	3.37603	-0.83679
hsa-miR-29c-3p	5.09192	0.257902	0.913079	0.138568	15.1759	5.06492	-0.83614
hsa-miR-452-3p	5.38635	0.539586	0.913234	0.134972	14.7795	10.0177	-0.835317
hsa-miR-708-5p	3.96757	0.16985	0.913311	0.0552746	6.05211	4.28096	-0.834904
hsa-miR-548an	3.78772	0.089898	0.913744	0.0280966	3.07488	2.3734	-0.832595
hsa-miR-3149	4.24069	0.361595	0.914285	0.209854	22.9528	8.5268	-0.829715
hsa-miR-1193	5.16997	0.605444	0.914569	0.212163	23.1982	11.7108	-0.8282
hsa-miR-136-5p	5.39641	0.120655	0.914939	0.101505	11.0941	2.23585	-0.826233
hsa-miR-638	4.65121	0.40324	0.914977	0.208187	22.7533	8.66958	-0.826031
hsa-miR-4703-3p	3.79289	0.318254	0.91499	0.0788315	8.61556	8.39083	-0.825961
hsa-miR-4484	3.79352	0.110679	0.915142	0.0321397	3.51199	2.91757	-0.82515
hsa-miR-411-5p	4.65237	0.357129	0.915205	0.204948	22.3936	7.67629	-0.824814
hsa-miR-5591-3p	3.37212	0.179958	0.91546	0.0810905	8.85789	5.33665	-0.823454
hsa-let-7d-5p	5.40049	0.256046	0.915631	0.108555	11.8558	4.74116	-0.822545
hsa-miR-4703-5p	3.79747	0.231965	0.916096	0.0587549	6.41362	6.10841	-0.820065
hsa-miR-4537	3.37478	0.201854	0.916181	0.0848434	9.26055	5.98126	-0.819613
hsa-miR-584-5p	4.65817	0.0432439	0.916346	0.192958	21.0573	0.928346	-0.818733
hsa-miR-3921	4.25035	0.141336	0.916367	0.197643	21.5681	3.32529	-0.818623
hsa-miR-548u	3.27882	0.184953	0.916432	0.0671854	7.33119	5.64083	-0.818275
hsa-miR-1227-3p	5.18089	0.850678	0.916501	0.237339	25.8962	16.4195	-0.817908
hsa-miR-204-5p	5.11126	0.479038	0.916549	0.156752	17.1024	9.37221	-0.817655
hsa-miR-6895-3p	3.69385	0.150268	0.916556	0.0694171	7.57369	4.06807	-0.817614
hsa-miR-3606-5p	4.12389	0.379696	0.916703	0.152873	16.6764	9.20723	-0.816831
hsa-miR-4477a	3.3314	0.411817	0.916791	0.126968	13.8492	12.3617	-0.816367
hsa-miR-6742-5p	5.50214	0.277209	0.917406	0.0968408	10.5559	5.0382	-0.813085
hsa-miR-6813-3p	3.2959	0.130196	0.917442	0.125134	13.6394	3.95024	-0.812894
hsa-miR-654-5p	3.28742	0.273386	0.917456	0.114545	12.485	8.31613	-0.812821
hsa-miR-203a-5p	5.50435	0.384253	0.917775	0.106548	11.6094	6.98089	-0.811123
hsa-miR-6765-3p	3.70042	0.224366	0.918186	0.0808706	8.80765	6.06326	-0.808932
hsa-miR-3976	3.80625	0.157894	0.918214	0.0421081	4.58586	4.14829	-0.808782
hsa-miR-6803-5p	3.29934	0.214309	0.918402	0.133917	14.5815	6.49549	-0.80778
hsa-miR-8060	3.29958	0.0878803	0.918467	0.122375	13.3238	2.66338	-0.807436
hsa-miR-22-3p	6.19932	0.296062	0.918599	0.0750437	8.16936	4.77571	-0.806729
hsa-miR-873-5p	3.99058	0.19945	0.918608	0.0604341	6.57887	4.99802	-0.806681
hsa-miR-1287-5p	5.19311	0.732944	0.918663	0.225065	24.4992	14.1138	-0.806392
hsa-miR-297	4.1342	1.37476	0.918996	0.331235	36.0431	33.2532	-0.804617
hsa-miR-591	4.67401	0.0946888	0.919463	0.194321	21.1342	2.02586	-0.802129
hsa-miR-4760-3p	3.38689	0.00550879	0.91947	0.0650221	7.07169	0.16265	-0.802088
hsa-miR-198	6.20608	0.611418	0.919601	0.109193	11.874	9.85192	-0.801392
hsa-miR-409-3p	5.4296	0.570147	0.920566	0.139108	15.1111	10.5007	-0.796253
hsa-miR-6830-3p	3.47424	0.452622	0.920891	0.128265	13.9283	13.028	-0.794519
hsa-miR-298	4.00235	0.145975	0.921317	0.0517939	5.62172	3.64724	-0.79225
hsa-miR-548aq-5p	3.6527	0.0771769	0.921435	0.0361193	3.9199	2.11288	-0.791621
hsa-miR-4718	4.46088	0.15507	0.921534	0.0558472	6.06025	3.47622	-0.791095
hsa-miR-6716-3p	4.50779	0.16922	0.921634	0.0523749	5.68282	3.75394	-0.79056
hsa-miR-1292-5p	4.14825	0.162354	0.922118	0.133196	14.4446	3.9138	-0.787984
hsa-miR-5093	3.39799	0.109691	0.922483	0.0716948	7.77194	3.22811	-0.786039
hsa-let-7b-5p	5.4413	0.344916	0.92255	0.116059	12.5802	6.33884	-0.78568
hsa-miR-3940-3p	5.2177	0.213111	0.923013	0.188642	20.4376	4.0844	-0.783213
hsa-miR-499b-5p	3.6592	0.0541997	0.923077	0.0334038	3.61874	1.48119	-0.782875
hsa-miR-1294	4.01039	0.165085	0.923168	0.0548072	5.93686	4.11642	-0.782388
hsa-miR-542-5p	5.14967	0.476816	0.923436	0.15736	17.0407	9.25914	-0.780958
hsa-miR-2115-5p	5.22077	0.53942	0.923557	0.208111	22.5337	10.3322	-0.780315
hsa-miR-3649	5.22147	0.0774758	0.92368	0.185477	20.0802	1.48379	-0.779661
hsa-miR-451a	5.15202	0.198188	0.923857	0.136859	14.8139	3.84681	-0.778719
hsa-miR-515-5p	6.23494	0.212714	0.923877	0.0688709	7.45456	3.41165	-0.778612
hsa-miR-3605-5p	4.15623	0.441208	0.923893	0.16162	17.4934	10.6156	-0.778527
hsa-miR-4474-5p	3.8328	0.239015	0.924619	0.0604265	6.53528	6.23603	-0.774656
hsa-miR-6751-3p	3.3221	0.165783	0.924738	0.129243	13.9761	4.99029	-0.774025
hsa-miR-523-3p	5.15708	0.286098	0.924765	0.141894	15.3438	5.54767	-0.773879
hsa-miR-4468	3.36077	0.173076	0.924874	0.0748582	8.09389	5.14989	-0.773299
hsa-miR-7111-3p	3.32636	0.435322	0.925921	0.171158	18.4852	13.0871	-0.76772
hsa-miR-3681-5p	5.23437	0.248442	0.925962	0.190564	20.5801	4.74635	-0.767503
hsa-miR-3144-3p	3.31387	0.146096	0.926229	0.0595698	6.43144	4.40863	-0.766082
hsa-miR-758-5p	5.23621	0.661462	0.926289	0.219316	23.6768	12.6325	-0.765762
hsa-miR-27b-3p	5.46429	0.485538	0.926447	0.130045	14.0369	8.88566	-0.764919
hsa-miR-3659	3.32	0.0320739	0.926546	0.0867456	9.36225	0.966083	-0.76439
hsa-miR-4427	3.41334	0.185109	0.926649	0.0825668	8.91025	5.42311	-0.763841
hsa-miR-224-3p	4.0257	0.141286	0.926692	0.0512777	5.53341	3.50959	-0.763612
hsa-miR-6855-5p	3.73492	0.0675135	0.926746	0.0615286	6.63921	1.80763	-0.763326
hsa-miR-6721-5p	4.5355	0.22055	0.9273	0.0599876	6.46907	4.86275	-0.760376
hsa-miR-4648	4.3011	0.332015	0.927309	0.210176	22.6652	7.71931	-0.760327
hsa-miR-4768-3p	3.68019	0.325803	0.928371	0.0877176	9.44855	8.8529	-0.75467
hsa-miR-4420	3.42	0.155284	0.928458	0.0780116	8.40228	4.54047	-0.754206
hsa-miR-4536-3p	5.24863	0.410111	0.928485	0.199585	21.4957	7.81368	-0.75406
hsa-miR-5681b	4.49528	0.340668	0.928641	0.0841299	9.05946	7.57835	-0.753231
hsa-miR-4517	3.37472	0.115313	0.928711	0.0661052	7.11795	3.41696	-0.752857
hsa-miR-5572	3.42121	0.20407	0.928786	0.0859123	9.24996	5.96484	-0.752456
hsa-miR-182-5p	5.47856	0.508984	0.928867	0.132797	14.2966	9.29048	-0.752024
hsa-miR-4710	3.42212	0.112371	0.929035	0.0724199	7.79518	3.28366	-0.751131
hsa-miR-30a-5p	6.2722	0.105961	0.929398	0.0635704	6.83996	1.68938	-0.749197
hsa-miR-3689b-5p	3.32522	0.272119	0.929401	0.0876287	9.42852	8.1835	-0.749182
hsa-miR-331-5p	3.33067	0.318536	0.929526	0.124078	13.3485	9.5637	-0.748514
hsa-miR-3919	5.25646	0.695515	0.929869	0.223186	24.0018	13.2316	-0.746684
hsa-miR-590-3p	3.33225	0.362802	0.929966	0.133235	14.3268	10.8876	-0.746168
hsa-miR-548x-3p	4.31565	0.301083	0.930447	0.208635	22.4231	6.97653	-0.743608
hsa-miR-6836-3p	5.58209	0.143965	0.930737	0.0896101	9.62786	2.57905	-0.742062
hsa-miR-4474-3p	3.85828	0.181511	0.930766	0.0474177	5.09447	4.70445	-0.741905
hsa-miR-7157-5p	3.32868	0.111308	0.93084	0.0554237	5.95416	3.34391	-0.741512
hsa-miR-7-1-3p	3.33778	0.0314966	0.93151	0.087189	9.35996	0.943639	-0.737943
hsa-miR-488-3p	4.73752	0.0744394	0.931955	0.1966	21.0955	1.57127	-0.73557
hsa-miR-4279	3.3873	0.104774	0.932175	0.0649567	6.96829	3.09313	-0.7344
hsa-miR-4999-3p	3.43643	0.0904834	0.932919	0.0703816	7.54423	2.63306	-0.730434
hsa-miR-6810-5p	3.35255	0.254287	0.933213	0.1409	15.0983	7.58487	-0.728869
hsa-miR-1254	4.05454	0.625583	0.933331	0.149438	16.0113	15.4292	-0.728243
hsa-miR-329-3p	5.20488	0.42772	0.933336	0.153982	16.498	8.21767	-0.728213
hsa-miR-15a-5p	6.30029	0.407311	0.93356	0.0864372	9.25888	6.46496	-0.727021
hsa-miR-5088-3p	3.76346	0.076697	0.933827	0.0626185	6.70557	2.03794	-0.725597
hsa-let-7i-5p	5.20987	0.375229	0.934231	0.149631	16.0165	7.20226	-0.723445
hsa-miR-5699-5p	3.76687	0.367323	0.934674	0.108961	11.6577	9.75143	-0.721088
hsa-miR-127-3p	5.21244	0.0772704	0.934691	0.134431	14.3823	1.48242	-0.720993
hsa-miR-103a-2-5p	4.20496	0.231245	0.934725	0.139763	14.9523	5.49934	-0.720815
hsa-miR-6777-3p	3.20337	0.082517	0.935079	0.0519838	5.55929	2.57595	-0.718926
hsa-miR-548aj-5p	3.87697	0.286028	0.935275	0.0713823	7.63223	7.37761	-0.717884
hsa-miR-509-3p	5.21835	0.127932	0.93575	0.135818	14.5143	2.45158	-0.715351
hsa-miR-5695	3.71002	0.0734647	0.935896	0.0360319	3.84999	1.98017	-0.714573
hsa-miR-6846-5p	3.77296	0.157765	0.936185	0.0714796	7.6352	4.18148	-0.713034
hsa-miR-6736-3p	3.60318	0.244655	0.936346	0.0785493	8.38892	6.78998	-0.712178
hsa-miR-554	4.76008	0.31432	0.936394	0.206464	22.0489	6.60326	-0.711922
hsa-miR-510-5p	5.22229	0.268399	0.936458	0.14235	15.2009	5.13949	-0.71158
hsa-miR-3908	3.40322	0.108676	0.936556	0.0656839	7.01335	3.19334	-0.711057
hsa-miR-4791	3.71416	0.105939	0.93694	0.04088	4.36313	2.85229	-0.709011
hsa-miR-515-3p	6.32509	0.165798	0.937236	0.066802	7.12756	2.62127	-0.707437
hsa-miR-3912-3p	4.34767	0.198083	0.937349	0.204265	21.7918	4.55607	-0.706836
hsa-miR-5588-3p	3.71693	0.118533	0.937639	0.0430408	4.59033	3.18901	-0.705286
hsa-miR-675-3p	4.07327	0.133611	0.937643	0.0505467	5.39083	3.28018	-0.705265
hsa-miR-642b-3p	3.35555	0.0691439	0.937876	0.0479817	5.116	2.06059	-0.704026
hsa-miR-1279	4.07598	0.193669	0.938267	0.0599888	6.39357	4.75146	-0.701944
hsa-miR-129-2-3p	4.7721	0.650484	0.938757	0.235318	25.067	13.631	-0.69933
hsa-miR-1291	4.22407	0.406174	0.938971	0.158736	16.9053	9.61571	-0.698191
hsa-miR-129-5p	5.5405	0.398432	0.939368	0.122405	13.0305	7.19126	-0.696076
hsa-miR-449c-3p	4.22725	0.239389	0.939679	0.141076	15.0132	5.66299	-0.694419
hsa-miR-331-3p	5.54366	0.0128782	0.939905	0.102158	10.869	0.232305	-0.693217
hsa-miR-3120-3p	4.36032	0.433315	0.940077	0.221044	23.5134	9.93768	-0.6923
hsa-miR-618	4.77905	0.505724	0.940126	0.221385	23.5485	10.5821	-0.692037
hsa-miR-519d-3p	5.5457	0.921284	0.940251	0.186648	19.8509	16.6126	-0.691371
hsa-miR-200c-3p	6.34594	0.32411	0.940324	0.0786823	8.36757	5.10737	-0.690983
hsa-miR-4774-5p	3.72875	0.126016	0.940622	0.0444417	4.72472	3.37958	-0.689398
hsa-miR-6086	4.60145	0.454869	0.940784	0.101292	10.7667	9.88534	-0.688534
hsa-miR-5684	4.60207	0.353127	0.94091	0.0826077	8.77956	7.67322	-0.687863
hsa-miR-4670-3p	3.90055	0.0561123	0.940962	0.0228391	2.42721	1.43858	-0.687586
hsa-miR-4262	4.37292	0.186919	0.942792	0.204913	21.7346	4.27447	-0.677832
hsa-miR-4441	3.90899	0.420112	0.942998	0.10301	10.9237	10.7473	-0.676739
hsa-miR-769-3p	4.79456	0.0817708	0.943176	0.199066	21.1059	1.70549	-0.675788
hsa-miR-4426	3.90975	0.315279	0.943183	0.0782607	8.29751	8.06392	-0.675753
hsa-miR-335-3p	4.79526	0.73931	0.943314	0.246031	26.0816	15.4175	-0.675055
hsa-miR-3165	4.37545	0.23759	0.943338	0.207451	21.9911	5.43007	-0.674927
hsa-miR-16-5p	5.26263	0.308156	0.943692	0.145873	15.4577	5.85556	-0.673042
hsa-miR-4698	3.43081	0.190865	0.944148	0.0789589	8.36298	5.56326	-0.67061
hsa-miR-1825	4.24873	0.599666	0.944454	0.18712	19.8124	14.114	-0.668978
hsa-miR-665	4.24908	0.297174	0.944531	0.147008	15.5641	6.99386	-0.668569
hsa-miR-188-5p	5.26789	0.048727	0.944634	0.135419	14.3356	0.924983	-0.668021
hsa-miR-149-3p	4.80214	0.385749	0.944667	0.212724	22.5184	8.03286	-0.667843
hsa-miR-4513	3.91826	0.130221	0.945236	0.0364463	3.85579	3.32344	-0.664813
hsa-miR-1266-3p	3.39698	0.116644	0.945579	0.127643	13.4989	3.43376	-0.662987
hsa-miR-3714	4.38619	0.410517	0.945654	0.2201	23.2749	9.35931	-0.662587
hsa-miR-5587-5p	4.62636	0.329293	0.945875	0.0784933	8.29848	7.11775	-0.661407
hsa-miR-6865-3p	5.67304	0.305045	0.945901	0.101418	10.7218	5.37711	-0.661268
hsa-miR-6787-3p	3.81229	0.139196	0.945945	0.0696045	7.3582	3.65124	-0.661037
hsa-miR-1912	3.39088	0.251184	0.946328	0.112606	11.8992	7.40764	-0.658992
hsa-miR-5089-3p	4.58268	0.117779	0.946696	0.0529202	5.58998	2.5701	-0.657033
hsa-miR-4672	3.92568	0.0815997	0.947025	0.0270234	2.8535	2.07861	-0.655281
hsa-miR-1257	5.35443	0.249455	0.947201	0.194745	20.5601	4.65886	-0.654342
hsa-miR-21-5p	6.39378	0.0574496	0.947414	0.0633694	6.68867	0.898523	-0.653212
hsa-miR-199a-3p	5.28969	0.398527	0.948544	0.153364	16.1684	7.53403	-0.647188
hsa-miR-3197	4.40028	0.233686	0.948692	0.208351	21.962	5.3107	-0.6464
hsa-miR-4507	3.45002	0.0705464	0.949435	0.0623822	6.57045	2.04481	-0.64244
hsa-miR-708-3p	4.125	0.201953	0.94955	0.0617358	6.50158	4.89583	-0.641829
hsa-miR-423-5p	5.2965	0.175989	0.949765	0.139488	14.6866	3.32275	-0.640683
hsa-miR-4520-2-3p	3.76505	0.250766	0.949778	0.0706048	7.43382	6.66035	-0.640614
hsa-miR-2052	4.27328	0.048782	0.949912	0.132523	13.951	1.14156	-0.6399
hsa-miR-7705	3.4145	0.191564	0.950457	0.135054	14.2093	5.61031	-0.636998
hsa-miR-4742-5p	3.77082	0.155373	0.951232	0.0502257	5.28006	4.1204	-0.632865
hsa-miR-6748-5p	4.46483	0.695504	0.951267	0.155417	16.3379	15.5774	-0.632681
hsa-miR-3148	4.41266	0.189662	0.951361	0.206819	21.7393	4.29814	-0.63218
hsa-miR-524-3p	5.30599	0.354261	0.951467	0.150209	15.7871	6.67662	-0.631616
hsa-miR-5692b	3.77189	0.0811262	0.951504	0.0374938	3.94048	2.15081	-0.631417
hsa-miR-6090	4.654	0.106699	0.951528	0.0460864	4.8434	2.29263	-0.631289
hsa-miR-566	3.40993	0.109949	0.951646	0.0937818	9.8547	3.22437	-0.630661
hsa-miR-4735-3p	3.77255	0.233823	0.951669	0.0668319	7.02259	6.19802	-0.630537
hsa-miR-5007-5p	4.60702	0.217156	0.951723	0.06515	6.84548	4.7136	-0.630249
hsa-miR-487b-3p	5.30834	0.294171	0.951889	0.146035	15.3416	5.54167	-0.629368
hsa-miR-135b-5p	5.30862	0.100669	0.951939	0.137373	14.4309	1.89633	-0.6291
hsa-miR-7976	3.83844	0.247135	0.952432	0.0863855	9.06999	6.43842	-0.626472
hsa-miR-6845-3p	3.42267	0.149637	0.952731	0.131167	13.7675	4.37192	-0.624879
hsa-miR-4311	4.42006	0.162035	0.952957	0.20606	21.6232	3.6659	-0.623678
hsa-miR-449a	5.62077	0.340747	0.952979	0.118581	12.4432	6.06228	-0.623561
hsa-miR-3655	4.14303	0.25732	0.9537	0.0719249	7.54167	6.21091	-0.619719
hsa-miR-6870-5p	3.84452	0.2201	0.953942	0.0818322	8.57832	5.72504	-0.618426
hsa-miR-4766-5p	3.78174	0.204039	0.953989	0.060344	6.32545	5.39536	-0.618181
hsa-miR-6791-3p	4.70966	0.272339	0.954049	0.0724752	7.5966	5.78256	-0.61786
hsa-miR-4657	3.46684	0.0902856	0.954063	0.064547	6.76549	2.60427	-0.617786
hsa-miR-382-5p	5.32266	0.247762	0.954456	0.143588	15.044	4.65485	-0.615692
hsa-miR-3139	3.4685	0.108783	0.954519	0.0666976	6.98756	3.1363	-0.615355
hsa-miR-548az-5p	4.66928	0.606651	0.95465	0.130548	13.675	12.9924	-0.614654
hsa-miR-627-3p	3.84788	0.150117	0.954776	0.0714691	7.48543	3.9013	-0.613983
hsa-miR-26a-5p	5.63463	0.721089	0.955328	0.160386	16.7886	12.7975	-0.611042
hsa-miR-623	3.42365	0.291635	0.955472	0.120586	12.6206	8.51827	-0.610275
hsa-miR-574-3p	4.8577	0.213028	0.955597	0.205349	21.4891	4.38538	-0.609614
hsa-miR-3941	4.43461	0.176893	0.956093	0.207284	21.6803	3.98893	-0.606969
hsa-miR-4766-3p	3.52226	0.0902136	0.95622	0.0719026	7.51946	2.56124	-0.606293
hsa-miR-5089-5p	4.63133	0.0878569	0.956746	0.0508438	5.31424	1.89701	-0.603488
hsa-miR-5008-5p	3.47715	0.0765549	0.9569	0.0633558	6.62095	2.20166	-0.602669
hsa-miR-4770	4.63293	0.0864397	0.957078	0.0507555	5.30317	1.86577	-0.601721
hsa-miR-3201	3.42538	0.144675	0.957393	0.0603738	6.30606	4.22362	-0.60004
hsa-miR-221-3p	5.64688	0.363634	0.957405	0.120932	12.6313	6.43956	-0.59998
hsa-miR-152-5p	3.44022	0.0849028	0.957617	0.12723	13.2861	2.46795	-0.598848
hsa-miR-5691	4.68574	0.229235	0.958016	0.062187	6.49122	4.89219	-0.596724
hsa-miR-136-3p	4.87185	0.0652199	0.958381	0.202021	21.0794	1.33871	-0.59478
hsa-miR-6085	4.68833	0.163386	0.958545	0.0528047	5.50884	3.48494	-0.593902
hsa-miR-5682	3.80014	0.184419	0.958629	0.056268	5.86963	4.85296	-0.593456
hsa-miR-5692c	3.80029	0.187328	0.958666	0.0568768	5.93291	4.92931	-0.593259
hsa-miR-1284	5.42004	0.0263855	0.958808	0.192061	20.0312	0.486813	-0.592506
hsa-miR-202-5p	5.3477	0.149143	0.958947	0.139767	14.5751	2.78892	-0.591763
hsa-miR-204-3p	4.44853	0.253024	0.959096	0.21154	22.0562	5.6878	-0.590971
hsa-miR-4677-3p	3.32912	0.111021	0.959192	0.0635625	6.62667	3.33486	-0.590459
hsa-miR-30a-3p	6.47333	0.514959	0.959201	0.0993199	10.3544	7.95509	-0.59041
hsa-miR-323b-3p	4.44996	0.0185484	0.959403	0.20449	21.3143	0.416821	-0.589335
hsa-miR-6879-3p	3.86774	0.16914	0.959704	0.0742983	7.74179	4.37308	-0.587729
hsa-miR-518f-3p	5.66277	0.184829	0.960098	0.108934	11.3461	3.26394	-0.585629
hsa-miR-550a-5p	4.88274	0.723378	0.960523	0.247143	25.73	14.815	-0.583366
hsa-miR-3911	4.4566	0.126467	0.960834	0.206563	21.4983	2.83774	-0.581709
hsa-miR-19a-3p	5.66744	0.807305	0.96089	0.172155	17.9162	14.2446	-0.581409
hsa-miR-1206	3.44361	0.0852791	0.961045	0.0926057	9.63593	2.47644	-0.580583
hsa-miR-495-3p	6.48736	0.409002	0.961281	0.0879343	9.14762	6.3046	-0.579329
hsa-miR-4711-3p	3.54124	0.211569	0.961371	0.088986	9.25615	5.97445	-0.578848
hsa-miR-335-5p	6.48815	0.119377	0.961397	0.0661315	6.87869	1.83993	-0.57871
hsa-miR-192-3p	3.44535	0.808654	0.961529	0.242794	25.2508	23.4709	-0.578005
hsa-miR-6875-3p	5.76887	0.354459	0.96188	0.107023	11.1264	6.14434	-0.576138
hsa-miR-600	4.88983	0.28799	0.961917	0.210138	21.8458	5.88957	-0.575936
hsa-miR-508-5p	4.88985	0.0818366	0.961921	0.202998	21.1033	1.6736	-0.575916
hsa-miR-140-3p	4.89136	0.269252	0.962218	0.209236	21.7451	5.50466	-0.574333
hsa-miR-4659b-5p	3.54494	0.0936437	0.962375	0.0726326	7.54722	2.64162	-0.573496
hsa-miR-3175	4.46398	0.309706	0.962425	0.21569	22.4111	6.9379	-0.573234
hsa-miR-5694	3.8156	0.160237	0.96253	0.0514188	5.34204	4.19953	-0.572675
hsa-miR-548h-5p	4.18249	0.139468	0.962785	0.0522223	5.42409	3.33456	-0.571312
hsa-miR-6832-3p	3.4603	0.134666	0.963205	0.131214	13.6226	3.89175	-0.569076
hsa-miR-3654	4.18436	0.0878674	0.963215	0.045903	4.7656	2.0999	-0.569022
hsa-miR-103a-3p	5.37314	0.0908215	0.963507	0.138796	14.4053	1.69029	-0.567466
hsa-miR-4797-3p	3.81991	0.155759	0.963616	0.050558	5.2467	4.07755	-0.566887
hsa-miR-548aq-3p	3.82018	0.328678	0.963685	0.0888084	9.21549	8.60371	-0.566517
hsa-miR-7109-5p	5.77992	0.795199	0.963721	0.15991	16.5929	13.758	-0.566327
hsa-miR-4667-3p	3.55158	0.047362	0.96418	0.0693679	7.19449	1.33355	-0.563883
hsa-miR-493-3p	6.50907	0.353303	0.964497	0.082628	8.56695	5.42786	-0.562192
hsa-miR-147a	6.51265	0.2392	0.965028	0.0731265	7.57765	3.67285	-0.559365
hsa-miR-338-3p	5.69184	0.703636	0.965028	0.158836	16.4592	12.3622	-0.559363
hsa-miR-664b-3p	3.55554	0.135817	0.965254	0.0775657	8.03578	3.81986	-0.55816
hsa-miR-4771	4.72119	0.450587	0.965263	0.10091	10.4541	9.54394	-0.558109
hsa-miR-19a-5p	4.90701	0.132528	0.965298	0.204735	21.2095	2.70079	-0.557927
hsa-miR-4714-5p	4.67452	0.14026	0.965669	0.0560135	5.80048	3.00052	-0.555946
hsa-miR-4462	3.51041	0.110305	0.966053	0.0675292	6.99022	3.14221	-0.553903
hsa-miR-147b	4.19745	0.261495	0.966229	0.0730205	7.55727	6.22984	-0.552967
hsa-miR-155-5p	5.38835	0.18896	0.966236	0.14232	14.7293	3.50683	-0.552929
hsa-miR-508-3p	5.38896	0.311293	0.966345	0.149087	15.428	5.77649	-0.552347
hsa-miR-384	5.70021	0.158809	0.966447	0.108416	11.218	2.78602	-0.551802
hsa-miR-29c-5p	4.91335	0.0407481	0.966544	0.203489	21.0532	0.829335	-0.551288
hsa-miR-525-3p	5.3905	0.259657	0.966621	0.145911	15.0949	4.81695	-0.550876
hsa-miR-5187-5p	3.83389	0.171525	0.967143	0.0537764	5.56033	4.47392	-0.548093
hsa-miR-4767	3.83439	0.0247381	0.967269	0.0325405	3.36417	0.645163	-0.547426
hsa-miR-142-5p	6.52812	0.35056	0.96732	0.0825164	8.53041	5.37	-0.54715
hsa-miR-7112-3p	3.89859	0.104568	0.967358	0.0670245	6.92861	2.68219	-0.546952
hsa-miR-1265	5.4693	0.692192	0.967521	0.2292	23.6894	12.656	-0.546083
hsa-miR-1295b-5p	3.83549	0.090887	0.967548	0.0393217	4.06405	2.36963	-0.545939
hsa-miR-3653-5p	3.47598	0.0994419	0.96757	0.129312	13.3647	2.86083	-0.54582
hsa-miR-6716-5p	4.73313	0.239754	0.967705	0.0640889	6.62277	5.06544	-0.545099
hsa-miR-132-3p	5.39683	0.619325	0.967756	0.177484	18.3397	11.4757	-0.544831
hsa-miR-1323	4.3552	0.212798	0.968121	0.142679	14.7378	4.88606	-0.542887
hsa-miR-483-3p	6.53416	0.235903	0.968214	0.0730763	7.54753	3.6103	-0.542388
hsa-miR-3942-5p	4.49237	0.148054	0.968546	0.208853	21.5635	3.29567	-0.54062
hsa-miR-6817-3p	3.90366	0.190744	0.968616	0.0779042	8.04284	4.88628	-0.54025
hsa-miR-3681-3p	5.47667	0.242197	0.968826	0.198685	20.5078	4.42234	-0.539129
hsa-miR-451b	4.69039	0.0159568	0.968948	0.0482126	4.97577	0.340202	-0.538479
hsa-miR-4673	3.57004	0.459748	0.969192	0.142383	14.6909	12.8779	-0.53718
hsa-miR-4677-5p	4.01904	0.497659	0.969547	0.121542	12.5359	12.3825	-0.535289
hsa-miR-2117	3.47424	0.201821	0.969592	0.106419	10.9756	5.80907	-0.535046
hsa-miR-24-1-5p	5.40941	0.407642	0.970013	0.156843	16.1692	7.5358	-0.532806
hsa-miR-548t-5p	4.49987	0.537064	0.970164	0.236961	24.4248	11.9351	-0.532
hsa-miR-5704	3.84601	0.158847	0.970201	0.0513013	5.28769	4.13017	-0.5318
hsa-miR-4659b-3p	3.52637	0.0350828	0.970445	0.0613605	6.32293	0.994871	-0.530505
hsa-miR-4466	4.0228	0.0464841	0.970455	0.0220382	2.27092	1.15551	-0.53045
hsa-miR-3170	3.4729	0.914009	0.970676	0.259478	26.7317	26.3183	-0.529273
hsa-miR-186-5p	5.4133	0.16028	0.97071	0.14181	14.6089	2.96086	-0.52909
hsa-miR-4689	4.02432	0.21175	0.970821	0.0544942	5.6132	5.26177	-0.5285
hsa-miR-4711-5p	3.57782	0.0710605	0.971303	0.0713277	7.34351	1.98614	-0.525932
hsa-miR-3180-3p	5.49289	0.063784	0.971695	0.194912	20.0589	1.16121	-0.523845
hsa-miR-494-3p	6.5611	0.131924	0.972207	0.0673382	6.92632	2.0107	-0.521113
hsa-miR-3675-3p	5.49772	1.11485	0.972549	0.277173	28.4996	20.2785	-0.519295
hsa-miR-3200-5p	3.4807	0.0612628	0.972857	0.0486674	5.00253	1.76007	-0.51765
hsa-miR-514a-5p	4.51535	0.0369398	0.973501	0.207608	21.3259	0.818094	-0.514218
hsa-miR-585-3p	3.49098	0.136922	0.974265	0.098445	10.1045	3.92216	-0.510153
hsa-miR-1258	3.49221	0.133803	0.974608	0.0981399	10.0697	3.83146	-0.508324
hsa-miR-522-3p	6.58033	0.367757	0.975057	0.0845352	8.66977	5.58873	-0.505932
hsa-miR-450a-3p	3.54335	0.205506	0.975118	0.083101	8.52215	5.79978	-0.505608
hsa-miR-7110-3p	3.92996	0.184696	0.975141	0.0773371	7.93086	4.69969	-0.505483
hsa-miR-5189-3p	3.93128	0.277066	0.975469	0.0927886	9.5122	7.04772	-0.503735
hsa-miR-4436b-5p	3.86761	0.23078	0.975649	0.0665349	6.81956	5.96699	-0.502778
hsa-miR-181b-3p	4.52541	0.163874	0.97567	0.210898	21.6157	3.6212	-0.502666
hsa-miR-548ag	3.38691	0.0942288	0.975843	0.0621267	6.36647	2.78215	-0.501744
hsa-miR-3126-3p	5.51873	0.733604	0.976266	0.234652	24.0357	13.293	-0.499492
hsa-miR-4309	3.4935	0.0563816	0.976434	0.0483627	4.95299	1.6139	-0.498593
hsa-miR-3689f	4.04828	0.406736	0.976602	0.0999607	10.2356	10.0471	-0.497701
hsa-miR-4273	4.53189	0.144352	0.977066	0.210528	21.5469	3.18525	-0.495225
hsa-miR-516b-5p	5.44913	0.452554	0.977135	0.161635	16.5417	8.30506	-0.49486
hsa-miR-509-3-5p	4.24558	0.0349262	0.977307	0.0425753	4.35639	0.822648	-0.493942
hsa-miR-3202	5.52501	0.469642	0.977377	0.212625	21.7547	8.50029	-0.493573
hsa-miR-548p	4.39863	0.654922	0.977776	0.199192	20.372	14.8892	-0.491442
hsa-miR-3150b-3p	5.52782	0.394573	0.977874	0.20789	21.2594	7.13796	-0.490923
hsa-miR-4783-3p	4.78299	0.111563	0.9779	0.0475494	4.8624	2.33249	-0.490786
hsa-miR-181c-5p	5.77173	0.119056	0.978573	0.108236	11.0605	2.06274	-0.487199
hsa-miR-7155-3p	3.94541	0.129083	0.978975	0.0702654	7.17745	3.27174	-0.485058
hsa-miR-5091	3.39798	0.226234	0.979033	0.0859762	8.78175	6.65789	-0.484749
hsa-miR-19b-2-5p	4.97695	0.419466	0.979057	0.221878	22.6624	8.42817	-0.484621
hsa-miR-216a-5p	5.45989	0.337934	0.979064	0.152609	15.5873	6.18939	-0.484581
hsa-miR-1250-3p	3.51736	0.15349	0.979088	0.13477	13.7649	4.36379	-0.484453
hsa-miR-346	5.4631	0.21625	0.979639	0.145411	14.8433	3.95838	-0.481516
hsa-miR-501-5p	5.46441	0.182438	0.979875	0.143945	14.6902	3.33866	-0.48026
hsa-miR-3922-3p	4.54694	0.399325	0.980312	0.225951	23.0489	8.78227	-0.477933
hsa-miR-432-3p	6.61589	0.119359	0.980326	0.0673405	6.8692	1.80412	-0.477858
hsa-miR-4289	3.56249	0.0805697	0.980386	0.0651086	6.64112	2.26161	-0.477538
hsa-miR-4270	5.54278	0.169919	0.980519	0.198639	20.2586	3.0656	-0.476828
hsa-miR-4719	4.74718	0.156782	0.980678	0.0584717	5.96237	3.30263	-0.475983
hsa-miR-10a-5p	5.46948	0.143611	0.980783	0.142652	14.5447	2.62569	-0.475423
hsa-miR-548i	4.41267	0.846488	0.980896	0.232396	23.6922	19.1831	-0.474819
hsa-miR-34c-3p	4.98738	0.176943	0.981108	0.209309	21.3339	3.54781	-0.473693
hsa-miR-1909-5p	4.26596	0.175541	0.981999	0.0582897	5.93582	4.11492	-0.468945
hsa-miR-4660	3.40838	0.0814536	0.98203	0.0609355	6.20506	2.3898	-0.468782
hsa-miR-5787	4.80367	0.315044	0.982127	0.0768417	7.82401	6.5584	-0.468264
hsa-miR-6736-5p	3.52832	0.26743	0.982139	0.14826	15.0957	7.57954	-0.4682
hsa-miR-34a-5p	5.47705	0.291738	0.982141	0.149926	15.2652	5.32656	-0.46819
hsa-miR-4496	4.07568	0.408938	0.983211	0.100507	10.2223	10.0336	-0.462487
hsa-miR-6861-3p	3.96266	0.305943	0.983255	0.0985318	10.021	7.72066	-0.462252
hsa-miR-4701-5p	3.89856	0.230693	0.983456	0.0666411	6.77621	5.9174	-0.461181
hsa-miR-6811-5p	5.89833	0.374673	0.983465	0.110566	11.2425	6.35219	-0.461134
hsa-miR-5187-3p	4.76196	0.178135	0.983733	0.0611468	6.21579	3.7408	-0.459709
hsa-miR-139-5p	6.63961	0.159884	0.98384	0.0693796	7.05193	2.40804	-0.459138
hsa-miR-5688	3.90139	0.185747	0.98417	0.0570216	5.79388	4.76106	-0.457379
hsa-miR-296-3p	5.00387	0.411283	0.984352	0.222321	22.5855	8.21929	-0.456406
hsa-miR-3920	4.566	0.182216	0.984422	0.213429	21.6806	3.9907	-0.456036
hsa-miR-6757-3p	3.5369	0.145665	0.984529	0.134773	13.6891	4.11843	-0.455465
hsa-miR-499a-3p	5.00687	0.326809	0.984942	0.216945	22.0262	6.52722	-0.453267
hsa-miR-934	5.56792	0.405811	0.984967	0.2099	21.3104	7.28839	-0.453133
hsa-miR-33b-3p	3.52976	0.124307	0.985087	0.0980747	9.95594	3.52168	-0.452492
hsa-miR-6812-5p	3.53899	0.119024	0.98511	0.132804	13.4811	3.36323	-0.45237
hsa-miR-98-3p	4.56941	0.323647	0.985157	0.221231	22.4564	7.0829	-0.45212
hsa-miR-379-5p	6.649	0.24471	0.985231	0.0746936	7.58132	3.68041	-0.451723
hsa-miR-4323	4.56997	0.240234	0.985276	0.216258	21.949	5.2568	-0.451483
hsa-miR-21-3p	3.53086	0.0915754	0.985395	0.0952552	9.6667	2.59357	-0.450851
hsa-miR-6851-3p	3.97181	0.0991381	0.985528	0.0675944	6.8587	2.49604	-0.450145
hsa-miR-6514-3p	4.82254	0.218754	0.985986	0.0613996	6.22723	4.53607	-0.447704
hsa-miR-548ao-5p	3.58299	0.332313	0.986027	0.110246	11.1808	9.27474	-0.447482
hsa-miR-624-3p	5.01332	0.342536	0.98621	0.218136	22.1186	6.83252	-0.446506
hsa-miR-27b-5p	3.53504	0.0212613	0.986561	0.0920627	9.33168	0.601445	-0.44464
hsa-miR-6857-3p	3.08641	0.261112	0.986582	0.0965857	9.78994	8.46006	-0.444529
hsa-miR-4502	4.09301	0.364043	0.987391	0.0899174	9.10656	8.89425	-0.440214
hsa-miR-425-5p	5.01949	0.463379	0.987424	0.226844	22.9733	9.23159	-0.44004
hsa-miR-6749-5p	3.98101	0.0598918	0.987809	0.0648313	6.56314	1.50444	-0.43799
hsa-miR-382-3p	5.58423	0.614007	0.987852	0.225678	22.8454	10.9954	-0.437761
hsa-miR-1273h-5p	5.92504	0.291542	0.987918	0.103734	10.5003	4.92051	-0.43741
hsa-miR-4457	3.42912	0.0667931	0.988005	0.0597605	6.0486	1.94782	-0.436944
hsa-miR-5188	4.78359	0.102033	0.9882	0.0533922	5.40298	2.13299	-0.435909
hsa-miR-610	5.02525	0.227086	0.988558	0.212706	21.5167	4.51889	-0.433999
hsa-miR-4745-3p	4.78597	0.205362	0.988691	0.064874	6.5616	4.29093	-0.43329
miR-9-5p	6.67494	0.196915	0.989075	0.0717567	7.25492	2.95007	-0.431243
hsa-miR-4521	4.10389	0.238381	0.990015	0.0606763	6.12882	5.80867	-0.426236
hsa-miR-2114-3p	4.45454	0.12001	0.990204	0.140241	14.1628	2.6941	-0.425228
hsa-miR-4317	5.59812	0.553618	0.99031	0.221177	22.3341	9.88936	-0.424666
hsa-miR-8485	5.93954	0.301086	0.990337	0.104686	10.5708	5.06918	-0.424523
hsa-miR-4682	3.64804	0.179612	0.990366	0.085323	8.6153	4.92351	-0.424366
hsa-miR-8059	5.94027	0.197071	0.990458	0.0975741	9.85141	3.31754	-0.423876
hsa-miR-338-5p	3.54917	0.171038	0.990504	0.103858	10.4853	4.8191	-0.423629
hsa-miR-4802-5p	3.92784	0.208678	0.990842	0.0619789	6.25518	5.3128	-0.421829
hsa-miR-205-3p	4.30442	0.0760899	0.990853	0.045865	4.62885	1.76771	-0.421773
hsa-miR-4720-3p	4.79848	0.128863	0.991276	0.0559474	5.64397	2.6855	-0.419516
hsa-miR-4661-5p	4.10934	0.350109	0.991331	0.0866546	8.74124	8.51982	-0.419225
hsa-miR-191-3p	5.84711	0.502167	0.991354	0.137309	13.8506	8.58829	-0.419104
hsa-miR-5009-5p	3.65304	0.112542	0.991723	0.0764808	7.71191	3.08078	-0.417138
hsa-miR-936	4.46195	0.305456	0.991851	0.153719	15.4982	6.84578	-0.416453
hsa-miR-3141	4.60074	0.576474	0.991912	0.24521	24.7209	12.53	-0.416132
hsa-miR-130b-3p	5.53214	0.331625	0.99202	0.153871	15.5109	5.99452	-0.415556
hsa-miR-4536-5p	3.60578	0.526533	0.992298	0.157592	15.8815	14.6025	-0.414071
hsa-miR-4424	4.11404	0.11254	0.992464	0.0333694	3.36228	2.73552	-0.413191
hsa-miR-452-5p	5.53682	0.442285	0.99286	0.162679	16.3849	7.98807	-0.41108
hsa-miR-28-5p	5.86023	0.550412	0.993577	0.142708	14.363	9.39232	-0.407256
hsa-miR-6788-3p	4.00445	0.159774	0.993627	0.0748399	7.53199	3.98991	-0.406994
hsa-miR-520g-3p	6.70648	0.246794	0.993748	0.075337	7.58109	3.67993	-0.406345
hsa-miR-4522	4.11955	0.443199	0.993794	0.108667	10.9346	10.7584	-0.406101
hsa-miR-365b-5p	4.61024	0.186956	0.99396	0.215616	21.6926	4.05523	-0.40522
hsa-miR-219a-1-3p	4.47151	0.720915	0.993976	0.211617	21.2899	16.1224	-0.405131
hsa-miR-548j-3p	3.5709	0.122289	0.993993	0.134155	13.4966	3.42459	-0.405042
hsa-miR-2392	3.61224	0.0533774	0.994078	0.0637863	6.41663	1.47768	-0.404591
hsa-miR-3155a	4.61257	0.415372	0.994462	0.230066	23.1348	9.00521	-0.402544
hsa-miR-92b-3p	3.5635	0.486831	0.994503	0.164426	16.5335	13.6616	-0.402325
hsa-miR-206	6.71255	0.605919	0.994648	0.111388	11.1987	9.02667	-0.401553
hsa-miR-302b-3p	5.54708	0.563795	0.994699	0.174557	17.5487	10.1638	-0.401279
hsa-miR-330-3p	5.8669	0.402197	0.994709	0.127802	12.8482	6.85536	-0.401228
hsa-miR-378a-3p	3.57441	0.159687	0.994969	0.137287	13.7981	4.4675	-0.399843
hsa-miR-3689a-5p	5.62452	0.327966	0.99498	0.207523	20.857	5.831	-0.399785
hsa-miR-433-3p	6.715	0.674698	0.995011	0.119768	12.0369	10.0476	-0.399619
hsa-miR-4635	3.4543	0.135255	0.995259	0.069042	6.93708	3.91555	-0.398295
hsa-miR-4455	3.45508	0.275263	0.995484	0.0976707	9.81138	7.9669	-0.397098
hsa-miR-4801	3.94822	0.59955	0.995984	0.154777	15.5401	15.1853	-0.394434
hsa-miR-345-5p	5.55635	0.0974918	0.99636	0.143605	14.4129	1.7546	-0.392429
hsa-miR-6068	4.87414	0.262353	0.996535	0.0684456	6.86836	5.38255	-0.3915
hsa-miR-573	5.06683	0.397977	0.996736	0.223821	22.4554	7.85457	-0.390425
hsa-miR-3676-3p	3.5721	0.347393	0.996902	0.13423	13.4647	9.72519	-0.389543
hsa-miR-1255a	4.33114	0.23275	0.997004	0.0684818	6.86876	5.37387	-0.389002
hsa-miR-3934-5p	4.62463	0.415353	0.997062	0.230575	23.1255	8.98132	-0.388691
hsa-miR-3660	4.48547	0.926991	0.997079	0.248358	24.9085	20.6665	-0.388602
hsa-miR-369-3p	5.88232	0.191716	0.997324	0.113144	11.3447	3.25919	-0.387297
hsa-miR-4769-3p	4.82796	0.17721	0.997366	0.0615748	6.17374	3.6705	-0.387074
hsa-miR-1251-5p	4.3335	0.466688	0.997546	0.115595	11.5879	10.7693	-0.386112
hsa-miR-517b-3p	6.73217	0.209024	0.997555	0.0730134	7.31923	3.10486	-0.386064
hsa-miR-664a-3p	4.33369	0.418184	0.997591	0.1053	10.5554	9.6496	-0.385875
hsa-let-7e-5p	6.73285	0.243445	0.997656	0.0753246	7.55016	3.61578	-0.385526
hsa-miR-3648	5.64028	0.303245	0.997768	0.206882	20.7345	5.37641	-0.384929
hsa-miR-6838-3p	3.58506	0.0739098	0.997933	0.131893	13.2166	2.06161	-0.384049
hsa-miR-548v	4.62882	0.191131	0.997965	0.216624	21.7065	4.12914	-0.383878
hsa-miR-548aa	5.64148	0.297373	0.997979	0.206656	20.7074	5.27119	-0.383803
hsa-miR-1207-5p	4.49037	0.266186	0.998168	0.150875	15.1152	5.92793	-0.3828
hsa-miR-372-5p	5.9872	0.546698	0.998283	0.129939	13.0162	9.13112	-0.382186
hsa-miR-6733-5p	4.702	0.477816	0.998373	0.112748	11.2932	10.162	-0.381704
hsa-miR-194-5p	5.89297	0.324098	0.999129	0.121684	12.179	5.49974	-0.377678
hsa-miR-6508-3p	4.88705	0.0900684	0.999175	0.0464365	4.64748	1.843	-0.377433
hsa-miR-320b	5.64915	0.180965	0.999336	0.202664	20.2799	3.2034	-0.376574
hsa-miR-491-5p	6.74707	0.401132	0.999764	0.0890168	8.90378	5.94528	-0.374297
hsa-miR-6124	4.8902	0.127141	0.99982	0.049953	4.9962	2.59992	-0.373997
hsa-miR-1202	4.34352	0.114385	0.999853	0.0502286	5.0236	2.63347	-0.373819
hsa-miR-1278	4.34461	0.138268	1.0001	0.0533252	5.33197	3.18253	-0.372486
hsa-miR-141-3p	6.74956	0.557539	1.00013	0.105922	10.5908	8.26039	-0.372337
hsa-miR-5004-3p	3.68421	0.024294	1.00018	0.0710182	7.10051	0.659408	-0.372055
hsa-miR-4516	3.63528	0.102362	1.00042	0.0685255	6.84969	2.81578	-0.370815
hsa-miR-4724-5p	4.84284	0.202521	1.00044	0.0649366	6.49081	4.18187	-0.370694
hsa-miR-1303	3.58585	0.0466471	1.00074	0.0940965	9.4027	1.30087	-0.369094
hsa-miR-4662b	3.47337	0.10992	1.00075	0.0654761	6.54268	3.16466	-0.36902
hsa-miR-5582-3p	4.84464	0.375708	1.00081	0.0921533	9.20786	7.75513	-0.368714
hsa-miR-1233-3p	4.50268	0.675886	1.00091	0.204795	20.4609	15.0107	-0.368214
hsa-miR-625-3p	5.08993	0.0388206	1.00128	0.210777	21.0507	0.762694	-0.366214
hsa-miR-92a-1-5p	5.09094	0.578795	1.00148	0.239479	23.9125	11.3691	-0.365153
hsa-miR-3620-3p	4.50535	0.415537	1.0015	0.167102	16.6852	9.2232	-0.365059
hsa-miR-4453	3.63922	0.170143	1.0015	0.0781221	7.80049	4.67526	-0.365035
hsa-miR-6863	4.03726	0.19738	1.00177	0.0805868	8.04446	4.88895	-0.363623
hsa-miR-383-3p	3.59891	0.117756	1.00179	0.134827	13.4587	3.27198	-0.363502
hsa-miR-2276-5p	3.59894	0.110949	1.0018	0.13438	13.4139	3.08283	-0.363463
hsa-miR-3169	3.58455	0.173666	1.00188	0.0675063	6.73795	4.84484	-0.363011
hsa-miR-550b-3p	3.64073	0.120906	1.00192	0.070859	7.07235	3.32092	-0.36283
hsa-miR-196b-3p	4.35458	0.222025	1.0024	0.0667161	6.65566	5.09866	-0.360262
hsa-miR-296-5p	5.59024	0.352649	1.00244	0.15673	15.6349	6.30829	-0.360043
hsa-miR-711	5.667	0.754394	1.0025	0.241063	24.0463	13.312	-0.359742
hsa-miR-7153-5p	3.26852	0.154904	1.00268	0.0685429	6.836	4.73927	-0.358784
hsa-miR-1273c	3.64505	0.237187	1.00311	0.0904644	9.01843	6.50711	-0.356494
hsa-miR-4313	4.6534	0.341038	1.00326	0.226088	22.5352	7.32879	-0.355644
hsa-miR-433-5p	4.04368	0.664332	1.00336	0.176865	17.6273	16.4289	-0.35514
hsa-miR-1273f	3.69761	0.0876751	1.00382	0.0748536	7.45685	2.37113	-0.352667
hsa-miR-181a-2-3p	3.59799	0.415308	1.00413	0.148921	14.8308	11.5428	-0.35104
hsa-miR-302a-5p	5.92439	0.30707	1.00446	0.12093	12.0393	5.18315	-0.349299
hsa-miR-320d	4.51884	0.232585	1.0045	0.14893	14.8263	5.14701	-0.349078
hsa-miR-3664-5p	4.36409	0.200933	1.00459	0.0631376	6.28493	4.60424	-0.348599
hsa-miR-1272	4.36468	0.168147	1.00472	0.0578417	5.75698	3.85246	-0.347876
hsa-miR-6770-3p	4.04945	0.250037	1.00479	0.0892723	8.88465	6.17459	-0.347505
hsa-miR-548ah-3p	4.16657	0.695331	1.00514	0.168888	16.8024	16.6883	-0.345666
hsa-miR-3138	3.65244	0.0660799	1.00514	0.0653441	6.50099	1.8092	-0.345649
hsa-miR-3160-5p	4.91804	0.147087	1.00551	0.05239	5.21029	2.99077	-0.343679
hsa-miR-603	3.60297	0.243264	1.00552	0.115659	11.5024	6.75177	-0.343636
hsa-miR-513c-5p	5.68478	0.33386	1.00564	0.209864	20.8687	5.87287	-0.342986
hsa-miR-409-5p	5.93243	0.323651	1.00582	0.122299	12.1591	5.45562	-0.342039
hsa-miR-550a-3p	5.11406	0.160422	1.00603	0.213977	21.2695	3.13687	-0.340923
hsa-miR-6732-5p	5.30186	0.11968	1.00629	0.0545308	5.41902	2.25732	-0.339546
hsa-miR-1256	5.6907	0.0716639	1.00669	0.20199	20.0649	1.25931	-0.337406
hsa-miR-5590-3p	4.92468	0.169074	1.00687	0.0551385	5.47624	3.43319	-0.336446
hsa-miR-744-3p	5.69193	0.969043	1.0069	0.264657	26.2842	17.0249	-0.336249
hsa-miR-7109-3p	6.0392	0.127373	1.00695	0.0957891	9.51276	2.10909	-0.33599
hsa-miR-1302	5.69282	0.361465	1.00706	0.211562	21.0078	6.34948	-0.335412
hsa-miR-6809-5p	4.05923	0.440999	1.00722	0.126942	12.6032	10.8641	-0.334579
hsa-miR-4301	3.66123	0.216198	1.00756	0.0865911	8.59414	5.90505	-0.332761
hsa-miR-6791-5p	3.61967	0.583662	1.00757	0.20904	20.747	16.1247	-0.332717
hsa-miR-6880-3p	3.61976	0.228783	1.00759	0.146145	14.5044	6.32039	-0.332591
hsa-miR-4769-5p	4.87783	0.0266883	1.00767	0.0503249	4.99418	0.547135	-0.332178
hsa-miR-3613-5p	3.61109	0.0959469	1.00779	0.097593	9.68391	2.657	-0.331558
hsa-miR-4713-3p	4.88026	0.343161	1.00817	0.0867766	8.60733	7.03161	-0.329503
hsa-miR-4687-3p	4.1795	0.401211	1.00826	0.0987743	9.79656	9.59951	-0.329052
hsa-miR-3183	4.6772	0.294985	1.0084	0.224104	22.2239	6.30688	-0.32831
hsa-miR-3136-5p	3.60814	0.146785	1.00848	0.0625559	6.20301	4.06816	-0.327878
hsa-miR-6726-5p	3.62315	0.0610536	1.00854	0.132756	13.1632	1.6851	-0.327552
hsa-miR-548e-5p	3.62356	0.410733	1.00865	0.174387	17.2891	11.3351	-0.326956
hsa-miR-326	6.80736	0.135903	1.0087	0.0698239	6.92219	1.99642	-0.326702
hsa-miR-944	5.70207	0.218528	1.0087	0.205661	20.3887	3.83243	-0.326689
hsa-miR-548w	4.67869	0.253434	1.00872	0.221795	21.9878	5.41677	-0.326594
hsa-miR-6887-5p	3.77269	0.146486	1.00887	0.0632833	6.27267	3.8828	-0.325761
hsa-miR-641	3.61533	0.29518	1.00897	0.124957	12.3847	8.16466	-0.325254
hsa-miR-656-5p	3.62528	0.0819595	1.00913	0.133701	13.2492	2.26078	-0.324394
hsa-miR-6780b-3p	4.06717	0.204107	1.00919	0.0819843	8.12379	5.01842	-0.32409
hsa-miR-4509	3.50308	0.0629604	1.00931	0.0605771	6.00182	1.79729	-0.323421
hsa-miR-503-3p	3.66794	0.176682	1.00941	0.079604	7.88622	4.81694	-0.322922
hsa-miR-6779-5p	6.05457	0.378688	1.00952	0.112941	11.1877	6.25459	-0.322342
hsa-miR-3914	3.61215	0.178151	1.0096	0.0686614	6.80088	4.93199	-0.321909
hsa-miR-548at-5p	4.88839	0.210394	1.00985	0.0663485	6.57013	4.30396	-0.320556
hsa-miR-6071	4.9397	0.0566463	1.00994	0.0446177	4.41786	1.14676	-0.320085
hsa-miR-3663-3p	4.38847	0.0668919	1.0102	0.0458777	4.54145	1.52426	-0.318695
hsa-miR-6501-5p	4.94152	0.268362	1.01031	0.0697741	6.9062	5.43076	-0.318096
hsa-miR-455-3p	3.62068	0.186588	1.01046	0.107545	10.6431	5.15339	-0.317303
hsa-miR-500a-3p	5.63502	0.282714	1.01047	0.153187	15.16	5.01708	-0.317261
hsa-miR-6500-5p	4.94232	0.233384	1.01048	0.0643071	6.36405	4.72215	-0.317226
hsa-miR-3688-3p	4.39001	0.203952	1.01055	0.0638211	6.31546	4.64582	-0.316808
hsa-miR-323b-5p	4.6889	0.0751998	1.01092	0.216038	21.3704	1.60379	-0.314872
hsa-miR-4640-3p	3.72396	0.108683	1.01098	0.0773248	7.64852	2.91847	-0.314554
hsa-miR-516b-3p	5.63842	0.231159	1.01108	0.150465	14.8816	4.09972	-0.314014
hsa-miR-373-5p	5.64208	0.551642	1.01173	0.17531	17.3277	9.77728	-0.310516
hsa-miR-6868-3p	4.07823	0.20036	1.01193	0.0815521	8.05905	4.91292	-0.309468
hsa-miR-6088	4.9498	0.155243	1.01201	0.0535877	5.29519	3.13634	-0.309074
hsa-miR-203a-3p	5.64395	0.354973	1.01207	0.158159	15.6273	6.28943	-0.308731
hsa-miR-151a-5p	5.14501	0.607919	1.01212	0.244204	24.128	11.8157	-0.308482
hsa-miR-4732-3p	3.72861	0.389825	1.01224	0.127754	12.621	10.455	-0.307828
hsa-miR-1264	5.72341	0.647953	1.01247	0.232908	23.0039	11.3211	-0.306578
hsa-miR-4459	4.19754	0.0413425	1.01261	0.0221665	2.18904	0.98492	-0.305859
hsa-miR-1973	5.72428	0.120248	1.01263	0.203894	20.1352	2.10066	-0.30576
hsa-miR-4763-3p	4.9026	0.283533	1.01279	0.0771908	7.62164	5.78332	-0.304919
hsa-miR-3973	3.51519	0.0610289	1.0128	0.0606039	5.98379	1.73615	-0.304832
hsa-miR-4663	3.6804	0.261332	1.01283	0.0957697	9.45561	7.10063	-0.304657
hsa-miR-518c-3p	6.8355	0.177673	1.01287	0.072111	7.11949	2.59926	-0.304484
hsa-miR-4324	3.62396	0.102465	1.0129	0.0554064	5.47008	2.82744	-0.30432
hsa-miR-7114-3p	4.08279	0.171533	1.01306	0.07746	7.64611	4.20137	-0.303435
hsa-miR-548n	4.40116	0.220774	1.01312	0.0667924	6.59275	5.01626	-0.303134
hsa-miR-194-3p	5.15102	0.49469	1.0133	0.234329	23.1253	9.60374	-0.302187
hsa-miR-140-5p	6.83972	1.05808	1.01349	0.170569	16.8298	15.4697	-0.301156
hsa-miR-6070	4.95714	0.0380397	1.01351	0.0439344	4.33489	0.767372	-0.301082
hsa-miR-3195	5.73206	0.680541	1.014	0.236063	23.2802	11.8725	-0.298424
hsa-miR-181b-5p	5.98078	0.827032	1.01402	0.178334	17.5869	13.8282	-0.298359
hsa-miR-3164	5.73215	0.331117	1.01402	0.21134	20.8418	5.77649	-0.298343
hsa-miR-4423-5p	3.5195	0.14788	1.01404	0.072023	7.10255	4.20174	-0.298208
hsa-miR-4761-3p	4.02187	0.145524	1.01456	0.0496966	4.89832	3.6183	-0.295442
hsa-miR-6806-5p	4.08899	0.0694518	1.0146	0.0670685	6.61033	1.69851	-0.295244
hsa-miR-4306	3.63099	0.238694	1.01486	0.0819104	8.07108	6.5738	-0.293846
hsa-miR-6126	4.96391	0.235237	1.01489	0.0647146	6.37652	4.73894	-0.293707
hsa-miR-6808-3p	3.64632	0.455014	1.01499	0.183302	18.0596	12.4787	-0.293191
hsa-miR-1244	4.4097	0.103755	1.01509	0.0495601	4.88236	2.35287	-0.292663
hsa-let-7f-5p	6.85102	0.142223	1.01517	0.0705088	6.94554	2.07594	-0.292235
hsa-miR-877-5p	4.56778	0.522158	1.01538	0.182769	18.0001	11.4313	-0.291119
hsa-miR-3529-3p	4.02537	0.113154	1.01545	0.0440324	4.33627	2.81102	-0.290745
hsa-miR-7975	3.64816	0.1038	1.0155	0.135684	13.3613	2.84526	-0.290466
hsa-miR-1248	4.57184	0.0688189	1.01628	0.142131	13.9855	1.50528	-0.286314
hsa-miR-29b-1-5p	5.16681	0.508924	1.01641	0.236097	23.2286	9.84986	-0.285633
hsa-miR-4774-3p	4.02965	0.360407	1.01652	0.0969142	9.53387	8.9439	-0.284995
hsa-miR-921	4.57338	0.270813	1.01662	0.153638	15.1127	5.9215	-0.284488
hsa-miR-5000-3p	4.03129	0.205045	1.01694	0.0616674	6.06402	5.08635	-0.282788
hsa-miR-514b-3p	5.74915	0.202646	1.01703	0.206794	20.3331	3.52479	-0.282319
hsa-miR-4744	4.92355	0.393491	1.01711	0.0956924	9.40823	7.99202	-0.281863
hsa-miR-885-3p	4.57648	0.18796	1.01731	0.147491	14.4982	4.1071	-0.280819
hsa-miR-4760-5p	3.74786	0.1829	1.01746	0.087406	8.59058	4.88013	-0.279994
hsa-miR-1226-5p	4.42015	0.427209	1.01749	0.107544	10.5695	9.66504	-0.279838
hsa-miR-381-3p	5.67496	0.417077	1.01763	0.163667	16.0832	7.34942	-0.279106
hsa-miR-6759-3p	3.27614	0.115039	1.01819	0.0615984	6.04982	3.51143	-0.276147
hsa-miR-7111-5p	4.10354	0.197175	1.01821	0.0813931	7.99372	4.805	-0.275998
hsa-miR-525-5p	6.87229	0.312821	1.01832	0.0818788	8.04058	4.55192	-0.275438
hsa-miR-369-5p	6.87337	0.42728	1.01848	0.0925501	9.0871	6.21646	-0.274593
hsa-miR-4750-3p	4.93021	0.229087	1.01849	0.0692523	6.79952	4.6466	-0.274534
hsa-miR-612	5.17758	0.319903	1.01852	0.223316	21.9255	6.17862	-0.274352
hsa-miR-505-5p	5.1784	0.298543	1.01868	0.222201	21.8125	5.76516	-0.273489
hsa-miR-1293	4.58305	0.243693	1.01877	0.151657	14.8863	5.31728	-0.273038
hsa-miR-548at-3p	4.93183	0.130495	1.01882	0.0573117	5.62528	2.64598	-0.272747
hsa-miR-3115	3.70234	0.166552	1.01887	0.0784113	7.69588	4.49855	-0.272483
hsa-miR-4653-5p	3.53737	0.531638	1.01919	0.163919	16.0832	15.0292	-0.270783
hsa-miR-203b-5p	3.75571	0.137706	1.0196	0.0812012	7.96406	3.66658	-0.268635
hsa-miR-541-5p	5.7637	0.225691	1.0196	0.208045	20.4045	3.91573	-0.268606
hsa-miR-378d	3.70688	0.107128	1.02012	0.0701898	6.88053	2.88998	-0.265828
hsa-miR-1301-3p	4.43641	0.26257	1.02124	0.0745783	7.30276	5.91852	-0.259899
hsa-miR-1290	3.65949	0.180404	1.02129	0.10761	10.5366	4.92976	-0.259593
hsa-miR-4659a-5p	3.54684	0.107061	1.02192	0.0661515	6.47324	3.01848	-0.256236
hsa-miR-3692-5p	4.7408	0.145846	1.02211	0.220071	21.5311	3.0764	-0.255251
hsa-miR-370-3p	6.9023	0.402203	1.02277	0.0902621	8.8253	5.82708	-0.251746
hsa-miR-4668-3p	3.76752	0.220965	1.0228	0.0939535	9.18589	5.86499	-0.251546
hsa-miR-3658	5.78199	0.180473	1.02284	0.207299	20.2671	3.12129	-0.251366
hsa-miR-3174	4.74433	0.306008	1.02287	0.227741	22.2649	6.44997	-0.251201
hsa-miR-208a-5p	3.67506	0.0897439	1.02299	0.135866	13.2813	2.44197	-0.250573
hsa-miR-222-3p	6.03418	0.186993	1.02307	0.115604	11.2997	3.09889	-0.250121
hsa-miR-3689e	4.24232	0.107599	1.02341	0.0327728	3.20232	2.53633	-0.248307
hsa-miR-4756-3p	4.05777	0.469565	1.02362	0.12318	12.0338	11.572	-0.247191
hsa-miR-101-3p	5.70973	0.795382	1.02387	0.204442	19.9676	13.9303	-0.245884
hsa-miR-6125	5.00795	0.414399	1.02389	0.095324	9.30994	8.27482	-0.245732
hsa-miR-1245a	5.78817	0.464183	1.02393	0.220876	21.5714	8.01951	-0.24554
hsa-miR-302c-3p	5.71016	0.621925	1.02394	0.184105	17.98	10.8916	-0.245476
hsa-miR-4422	3.72235	0.264591	1.02438	0.0969193	9.46128	7.10818	-0.243155
hsa-miR-3156-3p	5.01087	0.2377	1.02449	0.065363	6.38004	4.74368	-0.242551
hsa-miR-639	5.208	0.641932	1.02451	0.249794	24.3819	12.3259	-0.242465
hsa-miR-1237-5p	5.01199	0.689204	1.02472	0.147537	14.3978	13.7511	-0.241335
hsa-miR-653-5p	5.21053	0.483388	1.02501	0.235665	22.9916	9.27715	-0.239814
hsa-miR-3668	4.61263	0.164727	1.02535	0.147194	14.3555	3.57122	-0.238003
hsa-miR-196b-5p	6.04879	0.413424	1.02555	0.131652	12.8373	6.83482	-0.236924
hsa-miR-370-5p	6.15116	0.901849	1.02562	0.177939	17.3494	14.6614	-0.236534
hsa-miR-4481	3.72691	0.0753581	1.02563	0.0673164	6.56339	2.022	-0.236463
hsa-miR-30d-5p	6.0516	0.260074	1.02602	0.119896	11.6855	4.29761	-0.234388
hsa-miR-4694-3p	4.25337	0.231085	1.02608	0.0592457	5.774	5.43298	-0.234102
hsa-miR-4503	4.25357	0.524702	1.02612	0.128158	12.4895	12.3356	-0.233852
hsa-miR-1538	4.61624	0.117285	1.02615	0.14504	14.1345	2.5407	-0.233731
hsa-miR-4765	3.78141	0.165273	1.02657	0.0853263	8.31175	4.37067	-0.231453
hsa-miR-3145-3p	3.73067	0.269773	1.02667	0.0980885	9.55407	7.23123	-0.230958
hsa-miR-875-5p	4.62002	0.242411	1.02699	0.152624	14.8613	5.24697	-0.229247
hsa-miR-4290	5.80561	0.519639	1.02701	0.225271	21.9346	8.95065	-0.229109
hsa-miR-1283	4.46242	0.0834674	1.02722	0.0479615	4.66905	1.87045	-0.228003
hsa-miR-4510	3.56613	0.10604	1.02748	0.066297	6.4524	2.97353	-0.226631
hsa-miR-1178-5p	4.76732	0.120487	1.02782	0.220566	21.4595	2.52734	-0.224795
hsa-miR-6797-3p	4.14291	0.326692	1.02798	0.104325	10.1486	7.88556	-0.223957
hsa-miR-4520b-5p	4.07544	0.195772	1.02808	0.0599264	5.82898	4.80371	-0.223452
hsa-miR-412-3p	6.06611	0.101478	1.02848	0.113077	10.9945	1.67286	-0.221278
hsa-miR-1185-1-3p	3.68036	0.334304	1.02866	0.105123	10.2194	9.08344	-0.220329
hsa-miR-3616-3p	4.4687	0.285004	1.02867	0.0789985	7.67968	6.37778	-0.220293
hsa-miR-10b-3p	3.68715	0.0583643	1.02901	0.0971989	9.44585	1.58291	-0.218467
hsa-miR-4294	3.68171	0.242085	1.02904	0.0830674	8.07233	6.57535	-0.218323
hsa-miR-6841-5p	4.14811	0.104999	1.02927	0.0707273	6.87159	2.53124	-0.217084
hsa-miR-5096	4.08049	0.20749	1.02935	0.0624077	6.06282	5.08492	-0.21666
hsa-miR-4741	4.08058	0.0931633	1.02937	0.0413212	4.01421	2.28309	-0.216543
hsa-miR-133b	6.94742	0.373213	1.02945	0.0878291	8.53165	5.37197	-0.216131
hsa-miR-545-5p	3.68897	0.173662	1.02952	0.107426	10.4345	4.70759	-0.215759
hsa-miR-1207-3p	4.63146	0.162068	1.02953	0.147612	14.3378	3.49929	-0.215695
hsa-miR-3928-3p	4.7753	0.337476	1.02955	0.231148	22.4515	7.06711	-0.215625
hsa-miR-3118	4.77723	0.248258	1.02996	0.225919	21.9347	5.19668	-0.213404
hsa-miR-100-5p	6.95135	0.365689	1.03003	0.0871616	8.46203	5.26069	-0.213027
hsa-miR-4796-3p	4.08338	0.101123	1.03008	0.042514	4.12725	2.47645	-0.21277
hsa-miR-130a-3p	5.74451	0.445773	1.0301	0.167648	16.2749	7.75999	-0.212655
hsa-miR-4260	5.82514	0.395018	1.03047	0.217865	21.1423	6.78126	-0.210697
hsa-miR-4788	3.79612	0.205547	1.03057	0.091773	8.9051	5.41465	-0.210184
hsa-miR-1245b-5p	4.08612	0.331389	1.03077	0.090259	8.75646	8.11013	-0.209094
hsa-miR-16-2-3p	5.23988	0.379217	1.03078	0.229317	22.2469	7.23714	-0.209053
hsa-miR-212-3p	6.0817	0.483172	1.03113	0.1388	13.461	7.94469	-0.207202
hsa-miR-365a-3p	6.95944	0.155346	1.03123	0.0721226	6.99383	2.23217	-0.206638
hsa-miR-563	5.24391	0.267085	1.03157	0.22328	21.6447	5.09323	-0.204823
hsa-miR-6873-3p	4.1575	0.114558	1.0316	0.0717716	6.9573	2.75545	-0.204667
hsa-miR-299-3p	6.96234	0.223372	1.03166	0.0759685	7.3637	3.20829	-0.204348
hsa-miR-6798-3p	3.70629	0.0763994	1.03168	0.136353	13.2166	2.06134	-0.204257
hsa-miR-4700-5p	4.27677	0.183063	1.03172	0.0485499	4.70571	4.2804	-0.204025
hsa-miR-1285-3p	4.48355	0.116695	1.03209	0.0516823	5.00756	2.60275	-0.202089
hsa-miR-4418	4.27855	0.165704	1.03215	0.0447783	4.33835	3.87291	-0.201741
hsa-miR-4705	3.75152	0.284957	1.03241	0.101515	9.83287	7.59577	-0.200375
hsa-miR-505-3p	6.96922	0.362894	1.03268	0.0870427	8.42881	5.2071	-0.198918
hsa-miR-4469	3.75275	0.164191	1.03274	0.078741	7.62445	4.37522	-0.198582
hsa-miR-6847-5p	6.19426	0.316343	1.03281	0.109364	10.589	5.10703	-0.198242
hsa-miR-1972	5.84009	1.01622	1.03311	0.274077	26.5292	17.4007	-0.196607
hsa-miR-5094	3.58621	0.0792648	1.03327	0.0634233	6.13814	2.21027	-0.195803
hsa-miR-4295	4.79368	0.0694373	1.03351	0.220751	21.3594	1.44852	-0.194513
hsa-miR-4277	3.69864	0.173782	1.03377	0.0685755	6.63354	4.69855	-0.193119
hsa-miR-3074-5p	5.05662	0.254342	1.03384	0.0681884	6.59561	5.02988	-0.192719
hsa-miR-548as-5p	5.00472	0.0802216	1.03388	0.0539324	5.2165	1.60292	-0.19252
hsa-miR-1322	5.84456	0.623342	1.03391	0.234576	22.6884	10.6653	-0.192396
hsa-miR-3713	4.79554	0.208934	1.03391	0.224886	21.751	4.35684	-0.19237
hsa-miR-4524b-3p	5.00508	0.294415	1.03396	0.0795838	7.69703	5.88232	-0.19213
hsa-miR-4717-3p	5.00527	0.130218	1.03399	0.0579507	5.60454	2.60161	-0.191919
hsa-miR-3925-3p	3.75783	0.203135	1.03414	0.0854096	8.25898	5.40565	-0.191129
hsa-let-7f-1-3p	3.7062	0.588435	1.03433	0.190383	18.4065	15.877	-0.190145
hsa-miR-555	3.70713	0.0608058	1.03459	0.0978268	9.45562	1.64024	-0.188753
hsa-miR-532-3p	3.70812	0.275116	1.03486	0.123216	11.9065	7.4193	-0.187295
hsa-miR-3689b-3p	3.70363	0.047212	1.03517	0.0502374	4.85308	1.27475	-0.185678
hsa-miR-4308	5.85221	0.482361	1.03526	0.224188	21.6552	8.24238	-0.185186
hsa-miR-548aw	5.01181	0.0901492	1.03535	0.0546658	5.27996	1.79874	-0.184722
hsa-miR-6763-5p	6.21128	0.568767	1.03565	0.13499	13.0344	9.15699	-0.183122
hsa-miR-8053	4.17399	0.301502	1.03569	0.0998724	9.64305	7.22335	-0.182865
hsa-miR-504-5p	6.10935	0.824154	1.03582	0.179427	17.3223	13.49	-0.182218
hsa-miR-572	5.26577	0.317954	1.03587	0.226714	21.8863	6.03812	-0.181913
hsa-miR-3136-3p	5.06712	0.41287	1.03599	0.0952846	9.19744	8.14803	-0.181283
hsa-miR-548al	3.76467	0.275111	1.03603	0.0995837	9.61209	7.30771	-0.181096
hsa-miR-302c-5p	5.77796	0.0697778	1.0361	0.148749	14.3566	1.20766	-0.180703
hsa-miR-5197-5p	4.29584	0.39096	1.03632	0.096466	9.30849	9.10089	-0.179517
hsa-miR-620	5.2681	0.0891726	1.03633	0.218716	21.1049	1.69269	-0.179479
hsa-miR-762	4.80695	0.155307	1.03637	0.223376	21.5537	3.23088	-0.179265
hsa-miR-4506	3.81756	0.223251	1.03639	0.095089	9.17506	5.84802	-0.17918
hsa-miR-668-3p	3.7152	0.0583269	1.03684	0.097916	9.44368	1.56995	-0.176756
hsa-miR-4714-3p	5.01973	0.278425	1.03698	0.0771889	7.44361	5.54661	-0.176005
hsa-miR-6754-5p	6.21939	0.512771	1.037	0.128696	12.4105	8.24472	-0.175923
hsa-miR-6754-3p	4.17956	0.28477	1.03707	0.0968619	9.33991	6.8134	-0.175508
hsa-miR-5092	3.82113	0.299255	1.03736	0.109448	10.5506	7.83158	-0.174005
hsa-miR-6744-5p	4.18098	0.417058	1.03743	0.122888	11.8454	9.97513	-0.17363
hsa-miR-5009-3p	5.02326	0.110247	1.03771	0.0563233	5.42765	2.19473	-0.172115
hsa-miR-3650	3.71865	0.312937	1.0378	0.130258	12.5513	8.41534	-0.171637
hsa-miR-196a-5p	7.00465	0.265304	1.03793	0.0792347	7.6339	3.78754	-0.170946
hsa-miR-4473	4.30319	0.413894	1.03809	0.101889	9.81498	9.61831	-0.170077
hsa-miR-552-3p	5.27711	0.102626	1.0381	0.219316	21.1266	1.94474	-0.17003
hsa-miR-6507-5p	5.0783	0.199044	1.03828	0.0601529	5.79353	3.91951	-0.169105
hsa-miR-4738-3p	5.02687	0.155828	1.03846	0.0607758	5.85251	3.0999	-0.168146
hsa-miR-4674	3.77452	0.122736	1.03874	0.0731282	7.04011	3.25169	-0.166655
hsa-miR-887-3p	4.67602	0.581925	1.03944	0.193961	18.6602	12.4449	-0.162925
hsa-miR-3125	5.87632	0.754432	1.03952	0.247275	23.7874	12.8385	-0.162462
hsa-miR-146a-5p	6.13277	0.217553	1.03979	0.118857	11.4309	3.54738	-0.161063
hsa-miR-26b-5p	6.13406	0.697037	1.04001	0.163518	15.7228	11.3634	-0.159896
hsa-miR-154-5p	7.01996	0.157195	1.0402	0.0727733	8	2.23926	-0.158862
hsa-miR-6785-3p	3.73733	0.172911	1.04032	0.144089	13.8504	4.62659	-0.158227
hsa-miR-4726-5p	3.83347	0.206608	1.04071	0.0925177	8.88988	5.38959	-0.156154
hsa-miR-4632-3p	4.12897	0.22986	1.04158	0.067416	6.47247	5.567	-0.151498
hsa-miR-4486	4.31892	0.126877	1.04189	0.0367655	3.52873	2.93771	-0.149859
hsa-miR-8072	3.74346	0.0894117	1.04203	0.138293	13.2716	2.38848	-0.149132
hsa-miR-5002-3p	5.04415	0.335983	1.04203	0.086563	8.30719	6.66084	-0.149128
hsa-miR-3162-3p	5.0971	0.159	1.04212	0.055078	5.28519	3.11942	-0.148628
hsa-miR-6508-5p	5.09806	0.298705	1.04232	0.0755464	7.24794	5.8592	-0.147583
hsa-miR-148a-5p	3.73497	0.255858	1.04236	0.120502	11.5605	6.85034	-0.147364
hsa-miR-5582-5p	5.0984	0.384964	1.04239	0.0904027	8.67268	7.55069	-0.147212
hsa-miR-1469	4.52949	0.193439	1.04266	0.0630272	6.04483	4.27066	-0.14574
hsa-miR-1184	4.53033	0.0209215	1.04285	0.0448726	4.30287	0.46181	-0.144716
hsa-miR-548ax	3.84183	0.11299	1.04298	0.0798624	7.65717	2.94105	-0.144069
hsa-miR-4776-3p	5.04894	0.339002	1.04302	0.0870932	8.35012	6.71431	-0.143848
hsa-miR-4712-5p	4.13511	0.0540629	1.04313	0.0370432	3.55116	1.30741	-0.143244
hsa-miR-3925-5p	3.73349	0.0492612	1.04351	0.050767	4.86501	1.31944	-0.141209
hsa-miR-548ak	3.84432	0.105327	1.04365	0.0791312	7.58215	2.73981	-0.140466
hsa-miR-7703	4.89373	1.0413	1.04375	0.227967	21.8412	21.2783	-0.139945
hsa-miR-3622b-3p	4.53574	0.139659	1.0441	0.0550332	5.27087	3.07907	-0.138081
hsa-miR-3679-5p	4.5358	0.232847	1.04411	0.069772	6.68241	5.13354	-0.138007
hsa-miR-3942-3p	3.62505	0.507285	1.04446	0.157924	15.1202	13.9939	-0.136186
hsa-miR-514b-5p	3.79773	0.142186	1.04512	0.0760911	7.28058	3.74396	-0.132623
hsa-miR-507	7.05336	0.347113	1.04515	0.0862799	8.25528	4.92124	-0.132494
hsa-miR-122-5p	7.05356	0.540126	1.04518	0.105851	10.1276	7.6575	-0.132337
hsa-miR-3065-3p	3.8005	0.223125	1.04589	0.0896401	8.57073	5.87093	-0.128566
hsa-miR-6787-5p	3.73951	0.20046	1.04599	0.076154	7.28055	5.36061	-0.127997
hsa-miR-6720-3p	5.11794	0.314537	1.04638	0.0782852	7.48151	6.14578	-0.125925
hsa-miR-583	5.32032	0.279805	1.0466	0.226949	21.6843	5.25917	-0.124742
hsa-miR-513a-5p	7.06456	0.514777	1.04681	0.103113	9.85026	7.28674	-0.123647
hsa-miR-30c-1-3p	5.32187	0.0865639	1.04691	0.220894	21.0997	1.62657	-0.123118
hsa-miR-5100	3.85656	0.101231	1.04697	0.0789564	7.54139	2.62492	-0.122767
hsa-miR-4520-5p	3.63454	0.255808	1.04719	0.0950169	9.0735	7.03824	-0.121607
hsa-miR-8081	6.28217	0.755396	1.04747	0.159074	15.1866	12.0244	-0.120149
hsa-miR-3163	3.80653	0.0499474	1.04755	0.0668392	6.38054	1.31215	-0.119718
hsa-miR-3927-3p	3.80693	0.157768	1.04766	0.0785142	7.49428	4.14422	-0.119136
hsa-miR-8068	4.22231	0.405308	1.04768	0.120805	11.5307	9.59921	-0.118988
hsa-miR-6769b-3p	6.28374	0.186972	1.04773	0.102065	9.74155	2.97549	-0.11876
hsa-miR-4276	4.85964	0.280283	1.04773	0.231306	22.0769	5.76756	-0.118744
hsa-miR-602	5.32632	0.360565	1.04778	0.231552	22.0992	6.7695	-0.118455
hsa-miR-548t-3p	5.12802	0.214479	1.04844	0.0626401	5.97459	4.1825	-0.114946
hsa-miR-1304-5p	4.71748	0.7229	1.04865	0.216985	20.6918	15.3239	-0.113821
hsa-miR-6499-5p	5.13028	0.188873	1.0489	0.0591084	5.63525	3.68153	-0.112485
hsa-miR-3166	4.86603	0.50455	1.04911	0.248627	23.6989	10.3688	-0.111401
hsa-miR-1288-3p	3.75944	0.366658	1.04919	0.141481	13.4848	9.75301	-0.110983
hsa-miR-4432	3.64293	0.456394	1.04961	0.144582	13.7749	12.5282	-0.108731
hsa-miR-4701-3p	5.08165	0.12237	1.04977	0.0579199	5.51737	2.40808	-0.107851
hsa-miR-211-3p	3.75666	0.292388	1.04999	0.0953731	9.08326	7.7832	-0.106713
hsa-miR-1203	4.56181	0.22281	1.0501	0.0681817	6.49287	4.88426	-0.106103
hsa-miR-195-5p	7.08842	0.268197	1.05034	0.0801616	7.63195	3.7836	-0.104817
hsa-miR-4539	3.81738	0.252623	1.05053	0.0955831	9.09855	6.6177	-0.103813
hsa-miR-4681	4.35587	0.0411543	1.0508	0.022816	2.17129	0.944801	-0.102364
hsa-miR-3664-3p	3.64713	0.284151	1.05082	0.101605	9.66915	7.79108	-0.102282
hsa-miR-5571-5p	5.08826	0.405854	1.05114	0.0987531	9.39487	7.97628	-0.100577
hsa-miR-8066	6.30468	0.294028	1.05122	0.109142	10.3824	4.66364	-0.100153
hsa-miR-6069	5.14288	0.0943396	1.05148	0.0488314	4.64407	1.83437	-0.098759
hsa-miR-197-3p	7.0968	0.490717	1.05159	0.100724	9.57825	6.91462	-0.0981961
hsa-miR-4664-3p	3.65078	0.0615678	1.05187	0.0627919	5.96956	1.68643	-0.0966903
hsa-miR-5590-5p	5.09319	0.0290617	1.05216	0.0525743	4.99681	0.570599	-0.0951509
hsa-miR-4261	3.82422	0.152155	1.05241	0.0779212	7.40404	3.97872	-0.0937842
hsa-miR-4794	5.14753	0.340308	1.05243	0.0828076	7.86822	6.61109	-0.0936931
hsa-miR-1295a	4.57446	0.356242	1.05301	0.0935634	8.88529	7.78762	-0.0905868
hsa-miR-3122	3.76769	0.134324	1.05307	0.0619772	5.88538	3.56516	-0.0902846
hsa-miR-4752	4.17489	0.25066	1.05317	0.0721624	6.85195	6.00399	-0.0897802
hsa-miR-98-5p	7.10835	0.300536	1.0533	0.0828071	7.8617	4.22792	-0.089077
hsa-miR-3615	4.57668	0.0945409	1.05352	0.0500491	4.75064	2.06571	-0.0878701
hsa-miR-5583-5p	3.88072	0.17287	1.05353	0.0880352	8.35618	4.45459	-0.0878162
hsa-miR-6089	5.15377	0.251461	1.05371	0.0682951	6.48141	4.87917	-0.0868935
hsa-miR-152-3p	6.21565	0.608469	1.05384	0.154131	14.6257	9.78929	-0.0861942
hsa-miR-3142	4.88877	0.3757	1.05401	0.238771	22.6535	7.68496	-0.0852794
hsa-miR-888-5p	4.57941	0.201941	1.05415	0.0647659	6.14388	4.40975	-0.0845172
hsa-miR-6853-3p	4.32659	0.934597	1.05428	0.233585	22.1559	21.6012	-0.0838437
hsa-miR-7977	4.2495	0.149261	1.05443	0.0768713	7.29032	3.51245	-0.0830476
hsa-miR-4476	3.88457	0.244325	1.05458	0.099791	9.46265	6.28962	-0.0822561
hsa-miR-6760-5p	6.32725	0.446579	1.05498	0.122968	11.6559	7.05803	-0.0801051
hsa-miR-876-5p	4.74626	0.53718	1.05505	0.189153	17.9283	11.318	-0.0797358
hsa-miR-1185-2-3p	3.77516	0.0360617	1.05516	0.0504271	4.77911	0.955238	-0.0791684
hsa-miR-548f-3p	4.58379	0.147699	1.05516	0.0565118	5.35575	3.22221	-0.0791459
hsa-miR-3144-5p	3.77531	0.0447962	1.0552	0.0509731	4.83067	1.18656	-0.0789456
hsa-miR-5008-3p	3.83513	0.178735	1.05542	0.0822341	7.79163	4.66046	-0.0777926
hsa-miR-1299	4.58537	0.167815	1.05553	0.0594248	5.62988	3.6598	-0.0772062
hsa-miR-584-3p	3.77697	0.278375	1.05566	0.0921813	8.73208	7.37033	-0.0764735
hsa-miR-3667-5p	3.7827	0.0855754	1.05568	0.101167	9.58313	2.26228	-0.0763948
hsa-miR-1976	3.78364	0.104836	1.05594	0.102592	9.71574	2.77078	-0.0749962
hsa-miR-518c-5p	7.12622	0.484266	1.05595	0.100237	9.49266	6.79555	-0.0749702
hsa-miR-648	5.36969	0.164943	1.05632	0.224572	21.26	3.07174	-0.0729968
hsa-miR-651-5p	3.78645	0.24866	1.05672	0.120413	11.395	6.56709	-0.0708201
hsa-miR-5692a	3.89312	0.277629	1.0569	0.106132	10.0418	7.13128	-0.0698753
hsa-miR-500b-3p	6.34113	0.141747	1.0573	0.100882	9.54155	2.23536	-0.0677773
hsa-miR-2682-3p	4.38342	0.13095	1.05745	0.0377531	3.57021	2.9874	-0.0669601
hsa-miR-4665-5p	4.384	0.279395	1.05759	0.0705006	6.66616	6.37305	-0.0662089
hsa-miR-345-3p	3.84386	0.259524	1.05782	0.0972815	9.19643	6.75164	-0.0649909
hsa-miR-502-5p	6.24	0.429493	1.05797	0.136086	12.8629	6.8829	-0.0641991
hsa-miR-3929	4.90853	0.283086	1.05827	0.233632	22.0768	5.76722	-0.062583
hsa-miR-6073	5.17632	0.23715	1.05832	0.0662544	6.26035	4.58143	-0.062326
hsa-miR-6855-3p	3.80208	0.296174	1.05834	0.160893	15.2023	7.7898	-0.0621927
hsa-miR-520f-3p	5.90266	0.362795	1.05846	0.164805	15.5702	6.1463	-0.0615638
hsa-miR-4447	3.84696	0.242193	1.05867	0.0938734	8.8671	6.2957	-0.060451
hsa-miR-518a-5p	5.90657	0.19755	1.05916	0.155607	14.6915	3.34458	-0.0578251
hsa-miR-519e-3p	5.90695	0.273576	1.05923	0.159274	15.0368	4.63142	-0.0574633
hsa-miR-4446-3p	3.90347	0.432742	1.05971	0.139336	13.1485	11.0861	-0.0549144
hsa-miR-182-3p	7.15193	0.477587	1.05975	0.0997089	9.40868	6.67774	-0.0546752
hsa-miR-106a-5p	6.25232	0.0534604	1.06006	0.115547	10.9001	0.85505	-0.0530725
hsa-miR-6816-5p	4.27367	0.226272	1.06043	0.0879861	8.29723	5.29457	-0.0510872
hsa-miR-3157-3p	5.18727	0.387043	1.06056	0.0911555	8.59506	7.4614	-0.0503979
hsa-miR-3944-5p	4.3967	0.152396	1.06065	0.0422082	3.97945	3.46615	-0.0498843
hsa-miR-6074	5.18969	0.128795	1.06105	0.0523707	4.93574	2.48175	-0.0477671
hsa-miR-4508	3.68313	0.175914	1.06119	0.0791307	7.45678	4.7762	-0.0470224
hsa-miR-106b-5p	5.9193	0.605213	1.06144	0.186643	17.5839	10.2244	-0.0456703
hsa-miR-517-5p	5.91984	0.918344	1.06154	0.22401	21.1023	15.513	-0.0451536
hsa-miR-6087	5.19339	0.468819	1.06181	0.106018	9.98465	9.02722	-0.0437331
hsa-miR-381-5p	4.92749	0.193541	1.06236	0.230204	21.6691	3.92778	-0.0408072
hsa-miR-6738-5p	3.81705	0.321565	1.06251	0.165083	15.5371	8.42445	-0.0399924
hsa-miR-6758-3p	6.37309	0.0872515	1.06263	0.099637	9.37649	1.36906	-0.0393774
hsa-miR-4743-3p	5.14419	0.241394	1.06269	0.0725926	6.831	4.69255	-0.0390118
hsa-miR-3663-5p	4.61693	0.122317	1.06279	0.0534788	5.03193	2.64932	-0.0385008
hsa-miR-676-3p	6.00807	0.281798	1.06283	0.218595	20.5672	4.69031	-0.0382828
hsa-miR-4442	4.40594	0.35327	1.06288	0.0877189	8.25293	8.01804	-0.0380113
hsa-miR-1910-5p	4.61884	0.143729	1.06323	0.0562454	5.29005	3.11179	-0.0361539
hsa-miR-301a-3p	7.17807	0.228016	1.06363	0.078176	7.34994	3.17656	-0.0340339
hsa-miR-520d-5p	7.17834	0.406017	1.06367	0.0926813	8.71338	5.65614	-0.033828
hsa-miR-1228-5p	3.81173	0.248661	1.06378	0.120951	11.3699	6.52358	-0.0332255
hsa-miR-4254	4.9348	0.00639904	1.06393	0.22673	21.3106	0.129672	-0.0324102
hsa-miR-3162-5p	3.86659	0.320845	1.06407	0.110502	10.3848	8.29788	-0.0316617
hsa-miR-20a-5p	6.27746	0.213893	1.06432	0.121206	11.3882	3.40732	-0.0303676
hsa-miR-5588-5p	4.21936	0.304316	1.06438	0.084429	7.9322	7.21238	-0.0300116
hsa-miR-631	3.8139	0.844189	1.06439	0.255598	24.0136	22.1345	-0.0299971
hsa-miR-874-3p	4.79015	0.293263	1.06481	0.16177	15.1924	6.1222	-0.0277552
hsa-miR-548y	3.86951	0.0482833	1.06488	0.0678073	6.36762	1.24779	-0.0273884
hsa-miR-6511b-3p	5.20925	0.252602	1.06505	0.0687895	6.4588	4.8491	-0.0264566
hsa-miR-337-3p	7.18892	0.208273	1.06524	0.0770545	7.23356	2.89713	-0.0254725
hsa-miR-1910-3p	3.82859	0.49996	1.06572	0.196786	18.465	13.0586	-0.0228798
hsa-miR-570-5p	3.87319	0.170782	1.06589	0.0814775	7.64407	4.40934	-0.0219828
hsa-miR-4735-5p	4.22567	0.238843	1.06597	0.0697775	6.54589	5.65219	-0.0215393
hsa-miR-6874-5p	6.39332	0.541862	1.066	0.133942	12.5649	8.47545	-0.021414
hsa-miR-1180-3p	3.81976	0.417605	1.06602	0.153093	14.3612	10.9327	-0.0212835
hsa-miR-510-3p	6.39381	0.398573	1.06608	0.119145	11.176	6.23373	-0.0209735
hsa-miR-4659a-3p	3.70193	0.0908357	1.06661	0.0664492	6.22996	2.45374	-0.0181595
hsa-miR-3682-3p	3.82217	0.336473	1.06669	0.136693	12.8146	8.80319	-0.0177118
hsa-miR-3665	4.63405	0.129314	1.06673	0.0544853	5.10768	2.79053	-0.017501
hsa-miR-485-5p	5.95084	0.251416	1.0671	0.159175	14.9166	4.22488	-0.0155302
hsa-miR-4803	4.23248	0.148054	1.06769	0.0513579	4.81017	3.49805	-0.0123766
hsa-miR-4649-3p	5.1685	0.123625	1.06771	0.0588346	5.51033	2.3919	-0.0122623
hsa-miR-519d-5p	6.40376	0.301242	1.06774	0.111052	10.4006	4.70415	-0.0121388
hsa-miR-29a-3p	7.20667	0.206602	1.06787	0.0771156	7.22147	2.86681	-0.0114588
hsa-miR-613	3.82888	0.27464	1.06856	0.125604	11.7545	7.17287	-0.00773646
hsa-miR-6072	5.22686	0.320753	1.06865	0.079871	7.474	6.13664	-0.00727838
hsa-miR-3677-3p	4.80972	0.0656204	1.06916	0.149372	13.971	1.36433	-0.00457992
hsa-miR-6500-3p	5.23075	0.424188	1.06945	0.0979968	9.16333	8.10951	-0.0030391
hsa-miR-4754	3.94025	0.311027	1.0697	0.113353	10.5968	7.8936	-0.00171154
hsa-miR-1182	4.81261	0.462208	1.0698	0.180782	16.8987	9.60411	-0.00115693
hsa-miR-3662	4.81371	0.398915	1.07004	0.173203	16.1865	8.28705	0.0001513
hsa-miR-5010-5p	3.94225	0.161371	1.07024	0.0874314	8.16933	4.09336	0.00118516
hsa-miR-378a-5p	6.31406	0.919683	1.07052	0.19454	18.1725	14.5656	0.00269966
hsa-miR-876-3p	4.81592	0.126461	1.07053	0.151481	14.15	2.62589	0.00276294
hsa-miR-4799-5p	5.23655	0.113234	1.07063	0.0512097	4.78312	2.16237	0.00328292
hsa-miR-372-3p	7.22652	0.240934	1.07081	0.0794469	7.41935	3.33402	0.00421256
hsa-miR-4712-3p	4.24515	0.193978	1.07089	0.0603708	5.63745	4.56941	0.00464217
hsa-miR-4781-5p	4.24538	0.130133	1.07095	0.0482489	4.50526	3.06528	0.00495859
hsa-miR-3686	4.65247	0.586229	1.07097	0.142512	13.3068	12.6004	0.00508336
hsa-miR-6795-5p	4.09992	0.25588	1.07105	0.085161	7.9512	6.2411	0.00548531
hsa-miR-6516-5p	4.31696	0.211759	1.07117	0.0862762	8.05439	4.90527	0.00614501
hsa-miR-6890-3p	6.42572	0.653828	1.0714	0.147518	13.7688	10.1752	0.00737184
hsa-miR-589-5p	5.44694	0.147926	1.07151	0.227283	21.2114	2.71576	0.00796924
hsa-miR-4654	4.44209	0.363202	1.0716	0.090088	8.40683	8.17637	0.00845912
hsa-miR-3137	3.83408	0.277673	1.07163	0.0924196	8.62423	7.24223	0.00858466
hsa-miR-4482-5p	3.71959	0.224248	1.07169	0.0891109	8.31496	6.02885	0.00894064
hsa-miR-4463	3.72025	0.276371	1.07189	0.10054	9.37971	7.42882	0.00996006
hsa-miR-6799-3p	4.32071	0.1723	1.0721	0.0807383	7.53086	3.98778	0.011097
hsa-miR-32-3p	5.45002	0.105383	1.07212	0.226491	21.1256	1.93363	0.0111929
hsa-miR-2355-5p	3.83748	0.442686	1.07258	0.133536	12.45	11.5358	0.0136459
hsa-miR-3656	4.66058	0.128408	1.07284	0.0545909	5.08846	2.75518	0.0150337
hsa-miR-4307	3.89858	0.0565844	1.07288	0.0687781	6.41063	1.45141	0.0152323
hsa-miR-6084	5.24802	0.258454	1.07298	0.0699132	6.51582	4.92478	0.0157706
hsa-miR-5589-5p	5.19482	0.215109	1.07315	0.0693733	6.46444	4.14083	0.0167136
hsa-miR-424-5p	7.24343	0.313067	1.07331	0.0849284	7.91273	4.32208	0.0175602
hsa-miR-6510-5p	5.24992	0.074528	1.07336	0.0482629	4.49641	1.4196	0.0178381
hsa-miR-4732-5p	5.19674	0.162524	1.07355	0.0629867	5.86714	3.12743	0.0188265
hsa-miR-6513-3p	5.251	0.219426	1.07359	0.0641141	5.97196	4.17874	0.0190172
hsa-miR-519a-3p	7.2469	0.154322	1.07383	0.074757	6.96173	2.12949	0.0203009
hsa-miR-599	5.45926	1.55045	1.07393	0.379562	35.3431	28.4004	0.0208759
hsa-miR-9-5p	7.24984	0.114311	1.07426	0.0731897	6.81301	1.57674	0.0226256
hsa-miR-302b-5p	7.25144	0.429042	1.0745	0.0954659	8.88469	5.91664	0.0238855
hsa-miR-6715b-3p	5.25641	0.255858	1.07469	0.0695613	6.47266	4.86754	0.0249162
hsa-miR-4275	3.84538	0.262139	1.07478	0.0888885	8.27036	6.817	0.0253988
hsa-miR-4789-3p	4.26063	0.30164	1.07479	0.0839602	7.81175	7.0797	0.0254525
hsa-miR-4776-5p	5.20342	0.193703	1.07493	0.0666979	6.20486	3.7226	0.02618
hsa-miR-2681-3p	3.7314	0.163688	1.0751	0.0775528	7.21355	4.38678	0.0270771
hsa-miR-1289	6.07841	0.217497	1.07527	0.218737	20.3425	3.57818	0.0280083
hsa-miR-6883-3p	4.33353	0.375896	1.07528	0.115837	10.7727	8.67413	0.0280429
hsa-miR-4792	5.20526	0.157843	1.07531	0.0625511	5.81703	3.03238	0.0282043
hsa-miR-3917	3.84837	0.313464	1.07562	0.101059	9.39546	8.14538	0.0298498
hsa-miR-891a-5p	4.6743	0.527593	1.076	0.12988	12.0706	11.2871	0.0318598
hsa-miR-3652	4.84054	0.315759	1.07601	0.165258	15.3584	6.52322	0.0319226
hsa-miR-4758-3p	5.20931	0.13336	1.07615	0.0601067	5.58536	2.56002	0.0326612
hsa-miR-3676-5p	3.73521	0.0332781	1.0762	0.0623686	5.79528	0.890929	0.032927
hsa-miR-548av-5p	4.26761	0.23371	1.07655	0.0688423	6.39469	5.47637	0.034836
hsa-miR-4530	4.46363	0.4407	1.0768	0.108378	10.0648	9.87312	0.0361414
hsa-miR-20a-3p	5.47711	0.287997	1.07745	0.233634	21.6841	5.2582	0.0395849
hsa-miR-548aj-3p	4.46699	0.307685	1.07761	0.0771571	7.16001	6.88796	0.0404594
hsa-miR-4785	3.97023	0.258958	1.07783	0.103677	9.61902	6.52251	0.0416462
hsa-miR-4678	4.46878	0.0963229	1.07804	0.0313706	2.90996	2.15546	0.0427557
hsa-miR-92b-5p	3.86326	0.131925	1.07816	0.106939	9.91865	3.41485	0.0433872
hsa-miR-892a	6.0954	0.958992	1.07828	0.2746	25.4665	15.7331	0.0440196
hsa-miR-1271-3p	6.09564	0.201588	1.07832	0.218862	20.2965	3.30709	0.0442443
hsa-miR-6738-3p	6.46952	0.507341	1.0787	0.131027	12.1467	7.84203	0.0462816
hsa-miR-892b	4.68617	0.313703	1.07873	0.085699	7.94444	6.69423	0.0464225
hsa-miR-3133	6.09834	0.639375	1.0788	0.24385	22.6039	10.4844	0.0467908
hsa-miR-6871-3p	6.47177	0.817154	1.07908	0.169065	15.6675	12.6264	0.0482776
hsa-miR-6820-5p	3.52715	0.0998325	1.07913	0.0613126	5.68167	2.8304	0.0485485
hsa-miR-208b-3p	4.85566	0.30212	1.07937	0.164419	15.2329	6.22202	0.0498296
hsa-miR-4750-5p	4.27927	0.182322	1.0795	0.0581867	5.39018	4.26059	0.0505022
hsa-miR-362-3p	3.86824	0.117261	1.07955	0.105723	9.79324	3.03137	0.0507981
hsa-miR-3617-3p	3.9244	0.153764	1.07998	0.0796128	7.37167	3.91816	0.0531031
hsa-miR-150-3p	3.8709	0.294318	1.08029	0.129873	12.022	7.60336	0.0547449
hsa-miR-5584-3p	4.28252	0.0947548	1.08032	0.0429376	3.97454	2.21259	0.0548722
hsa-miR-6856-5p	3.88197	0.030555	1.08058	0.141325	13.0786	0.7871	0.0562917
hsa-miR-4742-3p	4.2847	0.177222	1.08087	0.0572034	5.29237	4.13616	0.0578022
hsa-miR-590-5p	5.49462	0.516773	1.08089	0.249076	23.0436	9.40508	0.057935
hsa-miR-4312	5.01399	0.185551	1.08101	0.233812	21.6291	3.70066	0.0585538
hsa-miR-3621	4.86331	0.131608	1.08107	0.153135	14.1651	2.70614	0.0588926
hsa-miR-4649-5p	3.98238	0.579569	1.08113	0.174924	16.1797	14.5533	0.0592265
hsa-miR-1253	4.69666	0.255737	1.08114	0.0748651	6.92462	5.44509	0.0592809
hsa-miR-3669	4.86455	0.135462	1.08134	0.153339	14.1804	2.78468	0.0603561
hsa-miR-582-3p	5.49796	0.121504	1.08155	0.228776	21.1526	2.20997	0.0614425
hsa-miR-6848-5p	4.35906	0.275469	1.08161	0.0971932	8.98593	6.31945	0.061794
hsa-miR-4292	3.93163	0.134175	1.08197	0.0769921	7.11591	3.4127	0.063695
hsa-miR-1238-5p	5.01879	0.387499	1.08204	0.245253	22.6658	7.72096	0.0640639
hsa-miR-519b-3p	7.30598	0.704884	1.08258	0.12672	11.7054	9.64805	0.0669421
hsa-miR-514a-5p	5.02146	0.0574416	1.08262	0.23104	21.3409	1.14392	0.0671375
hsa-miR-6818-3p	4.36351	0.305211	1.08272	0.102565	9.47291	6.99461	0.067678
hsa-miR-4315	3.87412	0.201983	1.08282	0.0758818	7.00782	5.21365	0.0681983
hsa-miR-197-5p	5.02281	0.332453	1.08291	0.241645	22.3144	6.61887	0.06869
hsa-miR-4693-5p	3.7598	0.218492	1.08328	0.0883803	8.15858	5.81128	0.0706692
hsa-miR-527	6.38938	0.0436469	1.08329	0.117948	10.888	0.683117	0.0707355
hsa-miR-656-3p	3.88224	0.0326181	1.08346	0.101304	9.3501	0.840188	0.0716106
hsa-miR-99a-5p	7.31232	0.0868953	1.08352	0.0729614	6.73373	1.18834	0.0719497
hsa-miR-205-5p	6.3924	0.72618	1.08381	0.170379	15.7204	11.3601	0.0734675
hsa-miR-4300	5.02718	0.0517869	1.08385	0.23124	21.3351	1.03014	0.0737011
hsa-miR-4533	3.93856	0.143747	1.08388	0.0783924	7.23258	3.64974	0.073853
hsa-miR-4693-3p	4.4935	0.337769	1.084	0.0841935	7.7669	7.51684	0.0745264
hsa-miR-5011-5p	4.29754	0.312942	1.0841	0.086679	7.99545	7.28188	0.0750545
hsa-miR-2355-3p	5.02868	0.354524	1.08417	0.243355	22.4461	7.05004	0.0754323
hsa-miR-924	4.71167	0.0989332	1.0846	0.051687	4.76554	2.09975	0.077697
hsa-miR-3177-5p	5.30547	0.28995	1.08472	0.0752065	6.93325	5.46512	0.0783529
hsa-miR-7156-5p	5.37878	0.763607	1.08491	0.163031	15.0272	14.1967	0.0793382
hsa-miR-134-5p	6.05083	0.122771	1.08503	0.156775	14.4489	2.02899	0.0799944
hsa-miR-1255b-5p	4.88166	0.480225	1.08515	0.184826	17.0324	9.83733	0.0806203
hsa-miR-1247-5p	3.88867	0.170388	1.08525	0.11169	10.2916	4.38164	0.0811717
hsa-miR-6789-3p	6.50899	0.274743	1.08528	0.110604	10.1912	4.22098	0.0813406
hsa-miR-4529-5p	4.49904	0.150313	1.08534	0.0420128	3.87093	3.34099	0.0816476
hsa-miR-1273d	5.03419	0.587972	1.08536	0.263753	24.3009	11.6796	0.0817577
hsa-miR-6739-3p	6.50977	0.16456	1.08541	0.104355	9.61429	2.52789	0.0820371
hsa-miR-4272	5.03693	0.491245	1.08595	0.254503	23.4359	9.75286	0.0849077
hsa-miR-520h	7.32896	0.670349	1.08599	0.122669	11.2956	9.14657	0.0850847
hsa-miR-3910	6.14059	0.543833	1.08627	0.237853	21.8963	8.85636	0.0866095
hsa-miR-6722-3p	5.31393	0.190191	1.08645	0.0605032	5.56888	3.57911	0.087568
hsa-miR-3145-5p	5.31508	0.534994	1.08669	0.118802	10.9325	10.0656	0.08882
hsa-miR-1252-5p	4.88862	0.369875	1.0867	0.172018	15.8295	7.56605	0.088862
hsa-miR-5191	4.00358	0.326906	1.08689	0.117392	10.8007	8.16536	0.0898812
hsa-miR-107	6.41072	0.530221	1.08691	0.148429	13.656	8.27084	0.0900158
hsa-miR-324-5p	6.41083	0.193972	1.08693	0.122604	11.2799	3.02569	0.0901125
hsa-miR-7158-5p	3.90485	0.098906	1.08695	0.144546	13.2983	2.5329	0.0902156
hsa-miR-3675-5p	6.14449	0.201634	1.08696	0.220571	20.2924	3.28153	0.0902928
hsa-miR-548f-3p	4.72239	0.251248	1.08707	0.0742138	6.82698	5.32036	0.0908387
hsa-miR-873-3p	5.0431	0.487976	1.08728	0.254468	23.4041	9.67611	0.0919884
hsa-miR-548av-3p	4.31124	0.482833	1.08756	0.126983	11.6759	11.1994	0.0934754
hsa-miR-1181	4.89256	0.0512576	1.08757	0.151647	13.9437	1.04767	0.093526
hsa-miR-5003-5p	5.26537	0.217613	1.08773	0.0702604	6.45938	4.13292	0.0943553
hsa-miR-4777-5p	5.26584	0.116943	1.08782	0.0591585	5.43824	2.22079	0.0948797
hsa-miR-186-3p	5.53012	0.323092	1.08787	0.237517	21.8331	5.8424	0.0951442
hsa-miR-6501-3p	5.32089	0.111605	1.08788	0.0517192	4.75414	2.09749	0.0951529
hsa-miR-548az-3p	5.32105	0.252963	1.08791	0.0694926	6.38773	4.75401	0.0953203
hsa-miR-630	5.53175	0.567417	1.0882	0.254685	23.4044	10.2575	0.0968548
hsa-miR-378d	3.77905	0.253276	1.08883	0.0959835	8.8153	6.70209	0.100223
hsa-miR-548as-3p	5.27072	0.190921	1.08883	0.066911	6.1452	3.62229	0.100253
hsa-miR-4328	3.89578	0.144406	1.08887	0.0650296	5.97221	3.70673	0.100457
hsa-miR-151a-3p	6.07426	0.646174	1.08923	0.194183	17.8275	10.6379	0.102377
hsa-miR-937-3p	4.90095	0.669565	1.08944	0.212364	19.493	13.6619	0.103471
hsa-miR-1914-5p	4.90122	0.0968493	1.0895	0.153008	14.044	1.97603	0.103783
hsa-miR-3171	3.95944	0.219677	1.08963	0.091016	8.35296	5.54819	0.104474
hsa-miR-4494	4.51806	0.429472	1.08993	0.105774	9.70463	9.50568	0.106091
hsa-miR-3116	6.1616	0.566482	1.08999	0.240178	22.0349	9.19375	0.106413
hsa-miR-5087	3.96123	0.125537	1.09012	0.0763339	7.00236	3.16913	0.107093
hsa-miR-187-3p	7.35752	0.90326	1.09022	0.152103	13.9516	12.2767	0.107629
hsa-miR-6763-3p	6.53881	0.170926	1.09026	0.105071	9.63729	2.61403	0.107832
hsa-miR-766-3p	5.54235	0.10827	1.09028	0.230348	21.1274	1.9535	0.107965
hsa-miR-7706	4.3943	0.0925554	1.09036	0.0733447	6.72665	2.10626	0.108383
hsa-miR-548am-3p	3.78437	0.217596	1.09036	0.0884823	8.11495	5.74986	0.108394
hsa-miR-3680-5p	4.73782	0.0777925	1.09062	0.0499753	4.58229	1.64195	0.109762
hsa-miR-4684-5p	3.9639	0.253048	1.09085	0.0974118	8.92988	6.38381	0.111012
hsa-miR-20b-3p	3.9088	0.128504	1.09087	0.107729	9.87555	3.28756	0.111096
hsa-miR-2682-5p	4.52262	0.223215	1.09103	0.0579183	5.30859	4.93551	0.111959
hsa-miR-4525	3.78712	0.302758	1.09115	0.107301	9.83374	7.99443	0.112603
hsa-miR-1307-5p	3.90418	0.365412	1.09122	0.114202	10.4656	9.35951	0.112971
hsa-miR-1266-5p	3.91042	0.206423	1.09132	0.116819	10.7044	5.27879	0.113511
hsa-miR-6795-3p	6.54565	0.653612	1.0914	0.148748	13.6291	9.98545	0.113911
hsa-let-7c-5p	6.43843	0.378892	1.09161	0.134898	12.3577	5.88485	0.115046
hsa-miR-6762-3p	3.82796	0.189766	1.09194	0.0763152	6.98898	4.95737	0.116785
hsa-miR-4540	3.79112	0.0428008	1.09231	0.0637537	5.83662	1.12897	0.118753
hsa-miR-592	3.91398	0.204622	1.09232	0.116653	10.6794	5.22796	0.118812
hsa-miR-181a-3p	7.37201	0.933619	1.09236	0.156142	14.294	12.6644	0.119068
hsa-miR-3119	5.06681	0.101467	1.09239	0.233817	21.4041	2.00258	0.119229
hsa-miR-4479	4.52982	0.456879	1.09277	0.112268	10.2737	10.086	0.121213
hsa-miR-6758-5p	3.576	0.212494	1.09329	0.0843894	7.71883	5.94223	0.124009
hsa-miR-517a-3p	6.45005	0.224975	1.09358	0.124805	11.4126	3.48795	0.125541
hsa-miR-5095	5.35059	0.0671922	1.09395	0.0486523	4.44741	1.25579	0.127501
hsa-miR-31-5p	6.10285	0.376645	1.09436	0.170504	15.5802	6.17163	0.1297
hsa-miR-301a-5p	5.07635	0.24988	1.09445	0.239371	21.8713	4.92244	0.130188
hsa-miR-3150a-5p	5.3534	0.450313	1.09452	0.103233	9.43183	8.41171	0.130566
hsa-miR-449b-3p	4.92419	0.483124	1.0946	0.186272	17.0173	9.81123	0.13099
hsa-miR-548am-5p	4.53855	0.313906	1.09487	0.0786931	7.18743	6.91645	0.132427
hsa-miR-6780a-3p	3.93425	0.309799	1.09513	0.166962	15.2458	7.87441	0.13382
hsa-miR-188-3p	5.56704	0.440349	1.09514	0.24613	22.4748	7.90993	0.133845
hsa-miR-526b-5p	7.39104	0.492443	1.09518	0.102926	9.39801	6.6627	0.134093
hsa-miR-185-3p	3.92454	0.469327	1.09526	0.166008	15.1569	11.9588	0.134511
hsa-miR-1537-5p	3.9353	0.608237	1.09543	0.221622	20.2315	15.4559	0.135382
hsa-miR-4726-3p	4.03537	0.167342	1.09552	0.0897917	8.19629	4.14689	0.135865
hsa-miR-219a-2-3p	3.9256	0.0642653	1.09556	0.103586	9.45508	1.63708	0.136081
hsa-miR-548f-3p	4.75941	0.641548	1.09559	0.15494	14.1421	13.4796	0.136244
hsa-miR-1260b	5.08179	0.352348	1.09562	0.245527	22.4098	6.93354	0.136435
hsa-miR-200a-5p	6.46295	0.808031	1.09577	0.181512	16.5648	12.5025	0.137195
hsa-miR-324-3p	6.46314	0.275988	1.0958	0.127939	11.6754	4.27018	0.137363
hsa-miR-4661-3p	4.5442	0.326407	1.09624	0.0816062	7.44422	7.18293	0.139695
hsa-miR-4671-3p	4.54505	0.216975	1.09644	0.0565615	5.15865	4.77386	0.140789
hsa-miR-4764-3p	5.30972	0.116182	1.09689	0.0595059	5.42497	2.1881	0.143173
hsa-miR-183-3p	3.93045	0.335146	1.09691	0.138501	12.6264	8.52691	0.1433
hsa-miR-518a-3p	6.47084	0.573089	1.0971	0.153797	14.0185	8.85648	0.14432
hsa-miR-1468-5p	4.76759	0.218589	1.09747	0.06882	6.27078	4.5849	0.146279
hsa-miR-4297	3.92674	0.588945	1.09753	0.172447	15.7123	14.9983	0.146563
hsa-miR-4444	4.35162	0.0995447	1.09775	0.0440936	4.01674	2.28754	0.147738
hsa-miR-5196-5p	4.55174	0.377457	1.09806	0.0935533	8.51991	8.29259	0.149387
hsa-miR-6825-5p	4.42543	0.328078	1.09808	0.107461	9.78628	7.41348	0.149534
hsa-miR-5192	4.04491	0.173673	1.09811	0.0908299	8.27148	4.2936	0.149671
hsa-miR-1911-3p	6.20793	0.112897	1.09819	0.22082	20.1077	1.8186	0.150083
hsa-miR-301b-5p	6.58682	0.652824	1.09826	0.149086	13.5747	9.91106	0.150486
hsa-miR-4721	4.04567	0.0967899	1.09831	0.0819743	7.46365	2.39243	0.150762
hsa-miR-1539	4.94122	0.15486	1.09839	0.156554	14.2531	3.13405	0.151156
hsa-miR-6747-3p	3.95777	0.317534	1.09841	0.103414	9.41488	8.02307	0.15128
hsa-miR-1255b-2-3p	5.09491	0.229836	1.09845	0.239269	21.7824	4.51109	0.1515
hsa-miR-425-3p	7.41384	0.404138	1.09856	0.0942756	8.58172	5.45113	0.152097
hsa-miR-4632-5p	4.35583	0.111097	1.09881	0.0458436	4.17212	2.55053	0.153401
hsa-miR-3622b-5p	4.77429	0.145307	1.09901	0.0577002	5.25019	3.04354	0.154485
hsa-miR-4683	3.99362	0.162539	1.09903	0.081916	7.45347	4.06997	0.15459
hsa-miR-760	6.21322	1.16003	1.09912	0.300926	27.3788	18.6704	0.155064
hsa-miR-548m	4.7753	0.277693	1.09925	0.0793576	7.21928	5.8152	0.15573
hsa-miR-3907	3.93373	0.21001	1.09948	0.0780777	7.10134	5.33869	0.156968
hsa-miR-4725-3p	5.32348	0.17081	1.09973	0.0650031	5.91081	3.20861	0.158322
hsa-miR-3127-3p	5.37896	0.185647	1.09975	0.0603503	5.48765	3.45136	0.158401
hsa-miR-410-3p	7.42186	0.257892	1.09975	0.0823016	7.48365	3.47476	0.158431
hsa-miR-5680	5.32486	0.172666	1.10002	0.0652238	5.92935	3.24263	0.159837
hsa-miR-371b-5p	5.32579	0.285087	1.10021	0.0803202	7.30045	5.35295	0.160859
hsa-miR-5195-5p	4.56071	1.22294	1.10022	0.295803	26.8858	26.8146	0.160914
hsa-miR-4736	5.32804	0.530382	1.10067	0.122435	11.1236	9.95454	0.16334
hsa-miR-1225-3p	4.78371	0.423319	1.10118	0.108235	9.829	8.84918	0.16604
hsa-miR-4798-5p	5.33058	0.0704828	1.1012	0.0565708	5.1372	1.32224	0.166132
hsa-miR-2277-5p	4.7844	0.409647	1.10134	0.105414	9.57139	8.56214	0.166893
hsa-miR-4304	5.10938	0.281481	1.10157	0.242465	22.0108	5.5091	0.168125
hsa-miR-5587-3p	5.33563	0.230498	1.10224	0.0725345	6.58064	4.31998	0.171692
hsa-miR-6769a-5p	6.61199	0.313548	1.10246	0.114853	10.4179	4.74211	0.172845
hsa-miR-3977	4.06222	0.186526	1.10281	0.0929676	8.43008	4.59171	0.174711
hsa-miR-520d-3p	7.44368	0.404314	1.10299	0.0945187	8.56935	5.43163	0.175657
hsa-miR-890	4.96491	0.290564	1.10365	0.166494	15.0857	5.85236	0.179215
hsa-miR-153-3p	6.50983	0.423261	1.10371	0.139765	12.6631	6.50188	0.179539
hsa-miR-4651	4.01177	0.181161	1.10403	0.0850756	7.70594	4.51573	0.181206
hsa-miR-5011-3p	4.37654	0.148302	1.10403	0.0522335	4.73115	3.38857	0.181234
hsa-miR-3918	4.0125	0.09583	1.10423	0.0738211	6.68532	2.38829	0.182267
hsa-miR-193b-3p	6.16042	0.461041	1.10468	0.178352	16.1451	7.48391	0.184701
hsa-miR-6872-5p	4.45314	0.689013	1.10496	0.184964	16.7395	15.4725	0.186167
hsa-miR-4734	4.38039	0.283827	1.10501	0.0803585	7.27222	6.4795	0.186417
hsa-miR-940	4.80079	0.0529987	1.10511	0.0488256	4.41816	1.10396	0.186991
hsa-miR-6798-5p	6.63082	0.503062	1.1056	0.132489	11.9834	7.58672	0.189573
hsa-miR-1537-3p	3.96168	0.0983127	1.10563	0.106552	9.63726	2.48159	0.189732
hsa-miR-4804-5p	5.35308	0.171323	1.10585	0.0653155	5.90639	3.20045	0.190892
hsa-miR-1229-5p	3.95712	0.220025	1.10602	0.0804003	7.26936	5.56023	0.191805
hsa-miR-4740-5p	4.07435	0.0535765	1.1061	0.0795404	7.19107	1.31497	0.192245
hsa-miR-5686	4.38524	0.554139	1.10623	0.144481	13.0607	12.6364	0.192936
hsa-miR-3146	6.25417	0.385226	1.10636	0.231796	20.9512	6.1595	0.19366
hsa-miR-4796-5p	4.38721	0.264913	1.10672	0.0761652	6.88204	6.03831	0.195573
hsa-miR-874-5p	6.64082	0.332934	1.10726	0.116752	10.5441	5.01344	0.198452
hsa-miR-3152-5p	5.41695	0.4505	1.10752	0.103519	9.34699	8.31647	0.199792
hsa-miR-6737-5p	4.46535	0.37052	1.10799	0.116029	10.472	8.29767	0.202312
hsa-miR-3614-5p	4.98624	0.43469	1.10839	0.181901	16.4112	8.71779	0.204475
hsa-miR-4772-3p	4.08403	0.0240103	1.10873	0.0786557	7.09423	0.587907	0.206254
hsa-miR-4433a-5p	4.59686	0.0645795	1.10894	0.0266964	2.40738	1.40486	0.20737
hsa-miR-519c-3p	6.54095	0.423036	1.10899	0.140238	12.6455	6.46749	0.207655
hsa-miR-192-5p	6.54165	0.256479	1.10911	0.128126	11.5522	3.92071	0.208284
hsa-miR-517c-3p	7.48588	0.514956	1.10924	0.105961	9.5526	6.87904	0.208965
hsa-miR-548z	6.27156	0.13687	1.10944	0.223484	20.1439	2.1824	0.210051
hsa-miR-30b-3p	3.97561	0.319921	1.10952	0.136553	12.3075	8.04708	0.210449
hsa-miR-506-3p	7.48823	0.246316	1.10959	0.0821026	7.39939	3.28937	0.210821
hsa-miR-1271-5p	4.99237	0.372508	1.10976	0.175118	15.7798	7.46155	0.211735
hsa-miR-6511b-5p	5.42866	0.271827	1.10991	0.0730141	6.57838	5.00726	0.212547
hsa-miR-6734-5p	4.95782	0.073651	1.11042	0.0571375	5.14559	1.48555	0.215248
hsa-miR-548au-3p	4.09034	0.0801949	1.11044	0.0814691	7.33664	1.96059	0.215378
hsa-miR-5001-5p	5.37541	0.259717	1.11046	0.0769242	6.92724	4.83158	0.215475
hsa-miR-1205	6.27751	0.390063	1.11049	0.232839	20.9672	6.21366	0.215661
hsa-miR-1304-3p	5.15079	0.395546	1.1105	0.251546	22.6516	7.67932	0.215693
hsa-miR-6513-5p	5.43341	0.402475	1.11088	0.0949606	8.54823	7.40742	0.217718
hsa-miR-660-3p	4.03708	0.132273	1.11099	0.0783424	7.05158	3.27646	0.218305
hsa-miR-5190	5.37809	0.222714	1.11101	0.0718229	6.46463	4.14112	0.218429
hsa-miR-3147	5.15344	0.155831	1.11107	0.239143	21.5236	3.02382	0.218743
hsa-miR-4425	4.60741	0.411075	1.11148	0.10152	9.13372	8.92205	0.220936
hsa-miR-744-5p	3.98313	0.0423229	1.11161	0.104188	9.3727	1.06255	0.221631
hsa-miR-1273e	6.28432	0.309358	1.1117	0.229249	20.6215	4.92271	0.222075
hsa-miR-3182	5.15719	0.469506	1.11188	0.25766	23.1734	9.10392	0.223046
hsa-miR-30d-3p	3.98641	0.27739	1.11253	0.12933	11.6249	6.95839	0.226507
hsa-miR-4322	5.16092	0.282514	1.11269	0.244813	22.002	5.47409	0.227333
hsa-miR-1243	5.00582	0.72142	1.11275	0.222834	20.0255	14.4116	0.227675
hsa-miR-339-5p	7.5105	0.680349	1.11289	0.124916	11.2245	9.05863	0.228407
hsa-miR-4465	4.61334	0.292334	1.11292	0.0738021	6.63142	6.3367	0.228564
hsa-miR-1234-5p	4.04411	0.157426	1.11293	0.0818912	7.35818	3.89271	0.228624
hsa-miR-5584-5p	4.41217	0.0983961	1.11302	0.0443463	3.98431	2.23011	0.229129
hsa-miR-1229-3p	5.00801	0.167456	1.11323	0.1592	14.3007	3.34377	0.230261
hsa-miR-3074-3p	4.04616	0.264643	1.11349	0.100689	9.04263	6.5406	0.231623
hsa-miR-4480	4.04638	0.400847	1.11355	0.130397	11.71	9.90631	0.231947
hsa-miR-3156-5p	5.16741	0.588584	1.11408	0.269199	24.1633	11.3903	0.234788
hsa-miR-3187-3p	5.16829	0.737902	1.11427	0.285821	25.6509	14.2775	0.23579
hsa-miR-483-5p	5.66651	0.618947	1.1147	0.264225	23.7036	10.9229	0.238092
hsa-miR-6731-5p	3.9328	0.607772	1.11501	0.180856	16.2202	15.4539	0.239714
hsa-miR-4709-5p	4.6222	0.579661	1.11505	0.141525	12.6923	12.5408	0.239941
hsa-miR-5197-3p	4.62229	0.182174	1.11507	0.0490568	4.39942	3.9412	0.240064
hsa-miR-4665-3p	4.62308	0.149061	1.11526	0.0420526	3.77065	3.22427	0.241072
hsa-miR-5193	4.10875	0.089729	1.11544	0.0825362	7.39943	2.18385	0.24201
hsa-miR-4251	5.17405	0.160849	1.11552	0.240235	21.5357	3.10876	0.242416
hsa-miR-3129-3p	5.45649	0.613069	1.1156	0.134077	12.0184	11.2356	0.24286
hsa-miR-4471	3.87228	0.0700351	1.11569	0.0669996	6.00522	1.80863	0.243337
hsa-miR-27a-3p	6.5819	0.973565	1.11593	0.204819	18.354	14.7916	0.24464
hsa-miR-302e	3.99906	0.314395	1.11606	0.136015	12.1871	7.86174	0.245304
hsa-miR-3678-3p	5.02319	0.552639	1.11661	0.197979	17.7304	11.0018	0.248239
hsa-miR-5580-3p	4.42674	0.418894	1.1167	0.111918	10.0223	9.46281	0.248703
hsa-miR-99b-5p	6.2275	0.395596	1.11671	0.174796	15.6527	6.35241	0.248782
hsa-miR-1285-5p	5.18042	0.209035	1.11689	0.24224	21.6888	4.03509	0.249727
hsa-miR-4695-5p	4.42771	0.0431888	1.11694	0.0384539	3.44279	0.975422	0.250004
hsa-miR-4671-5p	4.63234	0.508038	1.1175	0.12449	11.1401	10.9672	0.252984
hsa-miR-519b-5p	5.68087	0.281795	1.11753	0.24154	21.6138	4.96041	0.253141
hsa-miR-6881-5p	4.1388	0.173647	1.11761	0.0723197	6.47095	4.19558	0.253554
hsa-miR-4786-5p	5.4136	0.171816	1.11835	0.0658929	5.89198	3.17378	0.257508
hsa-miR-4753-5p	5.41388	0.392929	1.11841	0.0983424	8.79309	7.25782	0.257812
hsa-miR-149-5p	6.59726	0.279921	1.11854	0.130483	11.6655	4.243	0.258514
hsa-miR-942-5p	4.85965	0.294252	1.11866	0.0829354	7.4138	6.055	0.259177
hsa-miR-5690	5.41605	0.467242	1.11886	0.111363	9.95326	8.62699	0.260209
hsa-miR-6839-3p	4.51052	0.240455	1.1192	0.0931229	8.32051	5.33098	0.262027
hsa-miR-376b-3p	7.55589	0.490818	1.11961	0.103905	9.28045	6.49583	0.26424
hsa-miR-181b-2-3p	6.7153	0.730549	1.11968	0.160077	14.2966	10.8789	0.264623
hsa-miR-5003-3p	4.12506	0.0632273	1.11987	0.081012	7.23407	1.53276	0.265602
hsa-miR-4320	6.33066	0.814353	1.1199	0.266546	23.801	12.8636	0.265751
hsa-miR-3939	6.33107	1.32024	1.11997	0.3238	28.9115	20.8533	0.266137
hsa-miR-5001-3p	4.43972	0.101478	1.11997	0.0449745	4.01568	2.28568	0.266147
hsa-miR-4722-3p	4.12622	0.121803	1.12018	0.0858209	7.66135	2.95193	0.267268
hsa-miR-5689	5.4226	0.388319	1.12021	0.0976087	8.71344	7.16111	0.267417
hsa-miR-4715-3p	4.12673	0.132623	1.12032	0.0870039	7.766	3.21377	0.268005
hsa-miR-4731-3p	5.42552	0.287162	1.12081	0.0813313	7.25647	5.29281	0.270625
hsa-miR-548b-5p	5.69931	0.166045	1.12116	0.238107	21.2377	2.91342	0.27247
hsa-miR-6807-5p	6.72422	0.1934	1.12117	0.108885	9.71168	2.87618	0.272545
hsa-miR-4748	4.44542	0.206509	1.12141	0.0639118	5.69924	4.64542	0.273815
hsa-miR-6864-3p	6.72783	0.680298	1.12177	0.153929	13.7219	10.1117	0.275755
hsa-miR-4757-3p	5.43232	0.319184	1.12222	0.08632	7.69193	5.87565	0.278111
hsa-miR-150-5p	7.57377	0.564068	1.12226	0.111888	9.96989	7.44766	0.278352
hsa-miR-4755-5p	4.13473	0.260065	1.12249	0.106219	9.46275	6.28978	0.279578
hsa-miR-4675	4.0799	0.188815	1.12277	0.0872645	7.77222	4.62794	0.281087
hsa-miR-3158-5p	5.4935	0.0804351	1.12317	0.0506625	4.51068	1.46419	0.283175
hsa-miR-939-3p	5.20975	0.115473	1.12321	0.24065	21.4251	2.21647	0.283417
hsa-miR-8084	6.73967	0.249781	1.12375	0.112251	9.98898	3.70613	0.286267
hsa-miR-183-5p	7.58605	0.523288	1.12408	0.107533	9.56629	6.89804	0.288047
hsa-miR-664a-5p	5.05742	0.704511	1.12422	0.221268	19.682	13.9302	0.288785
hsa-miR-423-3p	6.63077	0.506143	1.12422	0.149292	13.2796	7.63324	0.28879
hsa-miR-1307-3p	4.88547	0.211064	1.12461	0.0683755	6.07995	4.32024	0.290845
hsa-miR-1246	6.3574	0.645364	1.12463	0.252494	22.4513	10.1514	0.290954
hsa-miR-1343-3p	4.66197	0.0804364	1.12465	0.0293245	2.60744	1.72537	0.291064
hsa-miR-513b-3p	6.7479	0.33273	1.12512	0.118195	10.5051	4.93087	0.293579
hsa-miR-6719-3p	5.5032	0.262408	1.12515	0.071991	6.39835	4.76828	0.293742
hsa-miR-548ah-5p	4.66572	0.109992	1.12555	0.034471	3.06259	2.35745	0.295882
hsa-miR-4743-5p	5.44847	0.0793947	1.12555	0.0582313	5.17358	1.45719	0.295885
hsa-miR-4706	4.0904	0.456005	1.12567	0.143835	12.7778	11.1482	0.296495
hsa-miR-6778-5p	6.7534	0.254291	1.12604	0.112729	10.0111	3.76538	0.298463
hsa-miR-214-5p	4.03504	0.108209	1.1261	0.109127	9.69073	2.68174	0.298806
hsa-miR-30c-5p	6.64374	0.839171	1.12642	0.187684	16.662	12.631	0.300502
hsa-miR-4495	4.66943	0.510008	1.12645	0.124989	11.0959	10.9223	0.30065
hsa-miR-6510-3p	5.51244	0.35283	1.12704	0.0866943	7.69222	6.40061	0.303805
hsa-miR-3670	5.07079	0.393831	1.12719	0.179521	15.9264	7.76666	0.304616
hsa-miR-380-5p	7.61345	0.452064	1.12814	0.10039	8.89873	5.93771	0.309681
hsa-miR-99b-3p	5.73559	0.426772	1.12829	0.251768	22.314	7.44076	0.310499
hsa-miR-614	4.04338	0.167407	1.12843	0.115	10.1912	4.14027	0.311216
hsa-miR-4746-3p	5.46268	0.22571	1.12849	0.0728856	6.45869	4.13184	0.311532
hsa-miR-4518	3.91676	0.34662	1.1285	0.118953	10.5408	8.84965	0.311618
hsa-miR-8056	6.77153	0.324047	1.12906	0.117847	10.4377	4.78543	0.314571
hsa-miR-520b	6.65996	0.574707	1.12917	0.156684	13.8761	8.62929	0.315156
hsa-miR-1245b-3p	4.47741	0.155684	1.12948	0.054158	4.79496	3.4771	0.316803
hsa-miR-513c-3p	4.10514	0.174507	1.12972	0.085337	7.55382	4.25095	0.318094
hsa-miR-490-3p	7.62524	0.337706	1.12989	0.0900693	7.97152	4.42879	0.318987
hsa-miR-4265	6.38774	0.525182	1.12999	0.244614	21.6474	8.22172	0.319551
hsa-miR-4646-3p	4.68604	0.251004	1.13045	0.0644588	5.70204	5.35643	0.321996
hsa-miR-26a-2-3p	4.05085	0.143657	1.13051	0.112652	9.96468	3.54634	0.322314
hsa-miR-378j	5.52981	0.288651	1.13059	0.0762204	6.74164	5.2199	0.322729
hsa-miR-6781-5p	4.06173	0.141713	1.13062	0.152781	13.513	3.48897	0.322884
hsa-miR-4532	4.10902	0.0583689	1.13079	0.0724124	6.40371	1.42051	0.32379
hsa-miR-4778-5p	4.16636	0.191106	1.13108	0.0953211	8.42744	4.58687	0.325337
hsa-miR-100-3p	5.75077	1.05145	1.13128	0.315309	27.8719	18.2836	0.326401
hsa-miR-889-3p	4.05362	0.350055	1.13129	0.143674	12.7001	8.63561	0.326438
hsa-miR-769-5p	5.75206	0.37557	1.13153	0.249241	22.0268	6.52931	0.327762
hsa-miR-935	4.05525	0.0532026	1.13174	0.106432	9.40423	1.31194	0.328864
hsa-miR-2467-3p	4.4865	0.14205	1.13177	0.0517728	4.57449	3.16616	0.329022
hsa-miR-1827	4.9177	0.0978094	1.13202	0.0534062	4.71776	1.98893	0.33037
hsa-miR-93-5p	6.67799	0.286463	1.13223	0.132273	11.6826	4.28966	0.331442
hsa-miR-1260a	5.09451	0.275519	1.13246	0.168952	14.919	5.40816	0.332703
hsa-miR-5702	4.17154	0.322337	1.13249	0.118609	10.4733	7.72705	0.332831
hsa-miR-6801-5p	4.56477	0.289249	1.13266	0.101916	8.99798	6.33657	0.333741
hsa-miR-1237-3p	4.92154	0.125504	1.13291	0.0564234	4.9804	2.5501	0.335085
hsa-miR-4330	5.25494	0.0727062	1.13296	0.241943	21.355	1.38358	0.335331
hsa-miR-941	4.9222	0.0802182	1.13306	0.0518707	4.57792	1.62972	0.335898
hsa-miR-4780	4.49205	0.181408	1.13317	0.0591102	5.21635	4.03843	0.33648
hsa-miR-4291	5.25843	0.36137	1.13371	0.253847	22.3909	6.8722	0.339336
hsa-miR-582-5p	5.76625	0.961186	1.13432	0.304458	26.8405	16.6692	0.342626
hsa-miR-1273h-3p	4.07554	0.371722	1.13446	0.180668	15.9254	9.12081	0.343362
hsa-miR-548o-3p	6.41386	0.132543	1.13462	0.228417	20.1316	2.0665	0.344174
hsa-miR-2681-5p	3.93883	0.184452	1.13486	0.0839502	7.39738	4.68292	0.3455
hsa-miR-3646	4.93053	0.0975851	1.13498	0.0534991	4.71366	1.9792	0.34611
hsa-miR-4724-3p	5.49507	0.380374	1.13518	0.0966957	8.5181	6.92211	0.347174
hsa-miR-6852-5p	6.80908	0.707807	1.13532	0.158173	13.932	10.395	0.347932
hsa-miR-6078	5.55303	0.185805	1.13534	0.0615581	5.42201	3.34601	0.348022
hsa-miR-6757-5p	4.37176	0.0743965	1.13567	0.0591924	5.21212	1.70175	0.34978
hsa-miR-7843-3p	6.81245	0.242079	1.13588	0.112831	9.93335	3.55348	0.350925
hsa-miR-325	6.33472	0.817099	1.13594	0.218806	19.2622	12.8988	0.351217
hsa-miR-6759-5p	4.51409	0.655336	1.13602	0.174159	15.3307	14.5175	0.351656
hsa-miR-432-5p	6.70272	0.201821	1.13642	0.128142	11.276	3.01103	0.353785
hsa-miR-4778-3p	4.18665	0.219805	1.13659	0.100088	8.80605	5.25015	0.354679
hsa-miR-2276-3p	4.93806	0.243857	1.13671	0.0742687	6.53364	4.93832	0.355346
hsa-miR-6512-5p	5.5598	0.396201	1.13672	0.0944128	8.30571	7.12617	0.355394
hsa-miR-4708-3p	4.7124	0.315007	1.13681	0.0791749	6.96464	6.68463	0.355882
hsa-miR-1305	5.11442	0.217532	1.13689	0.165306	14.5402	4.2533	0.356288
hsa-miR-95-3p	6.70572	0.454918	1.13693	0.145644	12.8103	6.78403	0.356493
hsa-miR-518e-3p	6.3403	0.399109	1.13694	0.177697	15.6294	6.29479	0.356554
hsa-miR-4633-5p	4.13166	0.388935	1.13702	0.12844	11.2962	9.41353	0.356979
hsa-miR-374a-3p	5.78003	0.263905	1.13704	0.244766	21.5266	4.5658	0.357072
hsa-miR-1249-3p	5.11681	0.42164	1.13742	0.183837	16.1626	8.24029	0.359117
hsa-miR-3127-5p	5.27605	0.256258	1.13751	0.248621	21.8567	4.857	0.359573
hsa-miR-3689d	4.71726	0.077216	1.13798	0.0290158	2.54975	1.63688	0.362125
hsa-miR-576-5p	4.07763	0.104459	1.13799	0.109909	9.65821	2.56176	0.362141
hsa-miR-922	4.94496	0.311214	1.1383	0.0866233	7.60988	6.29356	0.363809
hsa-miR-5697	5.51403	0.253891	1.1391	0.0771257	6.77078	4.60445	0.368047
hsa-miR-4802-3p	4.51594	0.122343	1.1392	0.0486543	4.27092	2.70913	0.368595
hsa-miR-371a-5p	4.0827	0.122315	1.1394	0.11146	9.78234	2.99595	0.369672
hsa-miR-3938	4.07792	0.317585	1.13978	0.103575	9.0873	7.78791	0.371695
hsa-miR-759	4.07817	0.162032	1.13985	0.0699996	6.14113	3.97317	0.372055
hsa-miR-23b-5p	5.79648	0.869475	1.14027	0.294612	25.837	15.0001	0.374315
hsa-miR-6811-3p	6.84286	0.38844	1.14095	0.12408	10.8751	5.67657	0.377937
hsa-miR-4763-5p	5.52365	0.120597	1.14108	0.0618813	5.42303	2.18327	0.378637
hsa-miR-7974	4.09954	0.144152	1.14114	0.154284	13.5201	3.5163	0.378951
hsa-miR-1913	5.13363	0.914258	1.14116	0.257835	22.5941	17.8092	0.379038
hsa-miR-567	4.09011	0.170643	1.14147	0.116477	10.2042	4.17209	0.380697
hsa-miR-4299	6.4536	0.430328	1.14164	0.240959	21.1063	6.66802	0.381627
hsa-miR-137	6.73369	0.708767	1.14167	0.172717	15.1285	10.5257	0.381757
hsa-miR-4740-3p	4.20654	0.223882	1.14199	0.101057	8.84922	5.32224	0.383443
hsa-miR-4641	5.52993	0.0345559	1.14238	0.0571567	5.0033	0.62489	0.385542
hsa-miR-4639-3p	5.53004	0.357503	1.1424	0.0931149	8.15079	6.46474	0.385669
hsa-miR-6735-5p	4.10435	0.621888	1.14248	0.228499	20.0003	15.1519	0.386084
hsa-miR-4676-5p	3.96585	0.170581	1.14265	0.0818348	7.16186	4.30124	0.386966
hsa-miR-5693	4.53057	0.300193	1.14289	0.0846083	7.40302	6.62595	0.388255
hsa-miR-215-5p	7.71525	0.829857	1.14323	0.144438	12.6342	10.7561	0.390046
hsa-miR-4691-5p	4.15479	0.467232	1.14338	0.147072	12.8629	11.2456	0.390897
hsa-miR-6816-3p	6.85749	0.763027	1.14339	0.165635	14.4863	11.1269	0.390931
hsa-miR-942-3p	4.10794	0.335	1.14348	0.176012	15.3926	8.15494	0.391415
hsa-miR-4667-5p	4.21297	0.199104	1.14373	0.0972625	8.50395	4.72597	0.392752
hsa-miR-6844	3.9736	0.150188	1.14373	0.0710185	6.20935	3.77965	0.392761
hsa-miR-939-5p	5.14718	0.360086	1.14417	0.17809	15.565	6.99579	0.395087
hsa-miR-301b-3p	4.10074	0.192654	1.14444	0.119368	10.4302	4.69803	0.396503
hsa-miR-431-5p	7.72427	0.2974	1.14456	0.0877328	7.66519	3.8502	0.397168
hsa-miR-6514-5p	5.60095	0.461136	1.14513	0.106188	9.27295	8.23318	0.400221
hsa-miR-5708	5.54861	0.368003	1.14624	0.0949585	8.28436	6.63235	0.406104
hsa-miR-3940-5p	3.97967	0.021475	1.14663	0.0659514	5.75176	0.539617	0.408183
hsa-miR-3121-3p	4.10254	0.280047	1.14666	0.0949199	8.27794	6.82619	0.40835
hsa-miR-4781-3p	4.54555	0.421887	1.14667	0.112959	9.8511	9.28131	0.408395
hsa-miR-3622a-3p	5.15927	0.691043	1.14686	0.221416	19.3063	13.3942	0.409407
hsa-miR-1471	6.48376	0.62037	1.14698	0.254557	22.1937	9.56807	0.410048
hsa-miR-499b-3p	4.54754	0.349858	1.14717	0.0960401	8.37191	7.69335	0.411067
hsa-miR-650	4.11136	0.338453	1.1474	0.142613	12.4293	8.23216	0.412284
hsa-miR-4790-5p	4.54888	0.232104	1.14751	0.0697401	6.07752	5.10244	0.412869
hsa-miR-8065	4.62492	0.278279	1.14758	0.10071	8.77583	6.01695	0.41326
hsa-miR-3126-5p	5.3242	0.724337	1.14789	0.290216	25.2826	13.6046	0.414882
hsa-miR-4512	4.75842	0.182165	1.14791	0.0493436	4.29855	3.82827	0.415025
hsa-miR-450b-5p	4.11357	0.130532	1.14802	0.112943	9.83808	3.17322	0.415569
hsa-miR-601	5.83902	0.336345	1.14864	0.250533	21.8113	5.7603	0.418896
hsa-miR-4538	4.17425	0.169776	1.14874	0.0856038	7.45198	4.06723	0.419423
hsa-miR-4456	3.98703	0.375684	1.14875	0.126664	11.0262	9.42266	0.41948
hsa-miR-3150a-3p	4.11025	0.0753707	1.14882	0.057773	5.02891	1.83372	0.419836
hsa-miR-3193	4.17556	0.382518	1.1491	0.127396	11.0865	9.16088	0.421352
hsa-miR-3943	5.32987	0.37589	1.14911	0.257939	22.4469	7.05251	0.421401
hsa-miR-1288-5p	6.89216	0.105886	1.14917	0.10805	9.40237	1.53632	0.421737
hsa-miR-4302	5.33108	0.481142	1.14937	0.265994	23.1426	9.02523	0.422785
hsa-miR-1231	5.17059	0.10812	1.14937	0.161609	14.0606	2.09106	0.422811
hsa-miR-4650-3p	4.17751	0.192914	1.14964	0.0892837	7.76626	4.61791	0.424205
hsa-miR-548ay-5p	5.62318	0.553519	1.14968	0.123342	10.7284	9.84354	0.42443
hsa-miR-6786-3p	4.9365	0.762493	1.1505	0.186527	16.2127	15.446	0.428801
hsa-miR-4694-5p	4.77003	0.371684	1.15071	0.0924434	8.03357	7.79207	0.429948
hsa-miR-4524b-5p	5.57033	0.425845	1.15073	0.104891	9.11519	7.64488	0.430014
hsa-miR-6835-5p	6.90225	0.285641	1.15085	0.116896	10.1573	4.13838	0.430695
hsa-miR-19b-1-5p	5.85096	0.605076	1.15099	0.269807	23.4413	10.3415	0.431418
hsa-miR-5581-5p	4.56273	0.259348	1.151	0.0756601	6.57341	5.68404	0.431484
hsa-miR-4695-3p	4.56377	0.163793	1.15126	0.0561437	4.8767	3.58899	0.432876
hsa-miR-4716-3p	4.24091	0.256624	1.15132	0.10714	9.30585	6.05116	0.433163
hsa-miR-4326	4.12083	0.404436	1.15177	0.125247	10.8743	9.81444	0.43559
hsa-miR-6778-3p	3.50566	0.0982364	1.15212	0.0652987	5.66769	2.80222	0.43745
hsa-miR-3614-3p	5.18367	0.199169	1.15228	0.166221	14.4254	3.84224	0.438297
hsa-miR-4666b	4.24454	0.122136	1.1523	0.0879551	7.63298	2.87749	0.43842
hsa-miR-6128	5.63622	0.330863	1.15235	0.0836248	7.25692	5.8703	0.438642
hsa-miR-7851-3p	4.64424	0.302007	1.15238	0.105049	9.11583	6.50283	0.438799
hsa-miR-1236-3p	5.00622	0.351411	1.1524	0.0947318	8.22038	7.0195	0.438937
hsa-miR-3653-3p	5.18535	0.799221	1.15266	0.239267	20.7579	15.4131	0.440289
hsa-miR-548ao-3p	4.12532	0.0113408	1.15303	0.0540854	4.69073	0.274907	0.442271
hsa-miR-4638-3p	4.78022	0.197549	1.15317	0.0527198	4.57172	4.13264	0.443047
hsa-miR-4259	4.19041	0.0552147	1.15319	0.0735928	6.38168	1.31764	0.443129
hsa-miR-4800-5p	4.24904	0.367838	1.15353	0.12893	11.177	8.65697	0.444925
hsa-miR-374b-3p	5.01177	0.140609	1.15368	0.0590214	5.11592	2.80557	0.445752
hsa-miR-4758-5p	5.58475	0.253363	1.1537	0.0775854	6.72489	4.5367	0.445878
hsa-miR-148b-3p	6.43483	0.243768	1.15389	0.170762	14.7988	3.78826	0.446864
hsa-miR-378c	4.12924	0.0171771	1.15412	0.0542567	4.70111	0.415988	0.448115
hsa-miR-3128	5.35565	0.330615	1.15467	0.256178	22.1863	6.1732	0.451009
hsa-miR-4704-5p	4.25523	0.42225	1.15521	0.14075	12.184	9.92307	0.453874
hsa-miR-3927-5p	4.01019	0.0907038	1.15542	0.0711382	6.1569	2.26184	0.455032
hsa-miR-3945	4.13425	0.0404508	1.15552	0.0552779	4.7838	0.978432	0.455565
hsa-miR-5585-5p	4.58122	0.147282	1.15567	0.0532573	4.60837	3.21492	0.456326
hsa-miR-1915-5p	5.02136	0.246789	1.15589	0.075316	6.51586	4.91478	0.457511
hsa-miR-1295b-3p	4.58212	0.441079	1.15589	0.117631	10.1766	9.62609	0.457542
hsa-miR-320c	4.14254	0.225461	1.1561	0.124698	10.7861	5.44258	0.458656
hsa-miR-4499	4.01304	0.302522	1.15625	0.109459	9.46679	7.53847	0.459419
hsa-miR-4722-5p	4.58465	0.120919	1.15653	0.048873	4.22583	2.63747	0.460941
hsa-miR-6511a-5p	5.65738	0.0744329	1.15667	0.0516418	4.46469	1.31568	0.461688
hsa-miR-5189-5p	4.01508	0.0609532	1.15683	0.0685331	5.9242	1.51811	0.462539
hsa-miR-938	5.20678	0.689099	1.15742	0.222178	19.1959	13.2347	0.465673
hsa-miR-20b-5p	6.45479	0.848727	1.15747	0.224902	19.4305	13.1488	0.465939
hsa-miR-7846-3p	4.15839	0.288906	1.15753	0.17118	14.7884	6.94753	0.466238
hsa-miR-6769a-3p	6.94335	0.461112	1.15771	0.132074	11.4082	6.64106	0.467207
hsa-miR-4730	5.60417	0.0741132	1.15772	0.0594749	5.13726	1.32247	0.467252
hsa-miR-4643	4.01839	0.390044	1.15779	0.13048	11.2697	9.70648	0.467627
hsa-miR-4723-5p	5.60492	0.0657654	1.15787	0.059062	5.10091	1.17335	0.468085
hsa-miR-3922-5p	4.20777	0.0942832	1.15797	0.0768197	6.63403	2.24069	0.46858
hsa-miR-4656	4.26822	0.405105	1.15873	0.137135	11.8349	9.49121	0.472657
hsa-miR-548e-3p	5.03411	0.665189	1.15882	0.160948	13.8889	13.2136	0.473141
hsa-miR-4653-3p	4.02307	0.507886	1.15914	0.160684	13.8624	12.6243	0.474813
hsa-miR-214-3p	7.82508	0.154681	1.1595	0.0801973	6.91654	1.97673	0.476761
hsa-miR-3680-3p	5.03827	0.353281	1.15978	0.0952637	8.21395	7.01196	0.478242
hsa-miR-1268b	4.21536	0.261308	1.16005	0.102069	8.79867	6.19895	0.479712
hsa-miR-6801-3p	6.96001	0.228319	1.16049	0.11418	9.83898	3.28044	0.482006
hsa-miR-1183	5.22098	0.890669	1.16058	0.25542	22.008	17.0594	0.482484
hsa-miR-365b-3p	5.3832	0.253655	1.16061	0.253301	21.8249	4.71197	0.482652
hsa-miR-579-5p	4.09093	0.943655	1.161	0.273848	23.5872	23.067	0.484756
hsa-miR-6075	5.67869	0.0754645	1.16103	0.0518818	4.4686	1.32891	0.4849
hsa-miR-6511a-3p	5.67903	0.356302	1.1611	0.0880946	7.58719	6.27399	0.485268
hsa-miR-6730-5p	6.96378	1.0201	1.16111	0.20132	17.3386	14.6486	0.485359
hsa-miR-548k	5.22428	0.392139	1.16131	0.183498	15.8009	7.50609	0.486397
hsa-miR-4524a-5p	4.22232	0.265663	1.16197	0.103001	8.86439	6.29189	0.489907
hsa-miR-4782-3p	5.62577	0.390647	1.16218	0.0992015	8.53581	6.94389	0.491035
hsa-miR-4321	5.3915	0.246552	1.1624	0.253348	21.7953	4.57297	0.492197
hsa-miR-668-5p	3.58882	0.277683	1.16278	0.106658	9.17268	7.73743	0.494247
hsa-miR-302d-5p	4.16673	0.0763226	1.16285	0.110363	9.49071	1.83172	0.494613
hsa-miR-548ai	4.03625	0.525718	1.16293	0.165463	14.2281	13.0249	0.49504
hsa-miR-516a-3p	5.23268	0.880224	1.16318	0.253854	21.8242	16.8217	0.496347
hsa-miR-518d-3p	6.86059	0.322052	1.16318	0.137687	11.8371	4.69423	0.496383
hsa-miR-518b	6.86466	0.403234	1.16387	0.143768	12.3525	5.87406	0.50006
hsa-miR-4303	4.16464	0.256145	1.16402	0.0899808	7.73018	6.15047	0.500834
hsa-miR-3064-5p	4.28835	0.148195	1.1642	0.0916133	7.86922	3.45576	0.501784
hsa-miR-4757-5p	5.63628	0.137421	1.16435	0.0643951	5.53056	2.43816	0.502593
hsa-miR-6772-5p	4.581	0.646495	1.16482	0.174113	14.9477	14.1125	0.505085
hsa-miR-6076	5.69743	0.282065	1.16486	0.076129	6.53547	4.95075	0.505315
hsa-miR-1915-3p	5.24066	0.15171	1.16495	0.165451	14.2024	2.89487	0.505793
hsa-miR-520a-5p	6.8737	0.158613	1.16541	0.129463	11.1088	2.30754	0.508231
hsa-miR-4535	4.04625	0.0911764	1.16581	0.0717416	6.15379	2.25336	0.510385
hsa-miR-4421	4.23782	0.138977	1.16623	0.0822541	7.05297	3.27944	0.512636
hsa-miR-9-3p	7.87816	0.716067	1.16736	0.13132	11.2493	9.08927	0.518659
hsa-miR-6856-3p	4.70481	0.342335	1.16741	0.113037	9.68275	7.27627	0.518875
hsa-miR-4746-5p	4.30045	0.0743705	1.16748	0.0849723	7.27826	1.72937	0.519277
hsa-miR-561-5p	4.24266	0.194858	1.16757	0.0905024	7.75137	4.59284	0.519729
hsa-miR-6502-3p	5.7117	0.135674	1.16778	0.0570239	4.88311	2.37537	0.520861
hsa-miR-5571-3p	5.65384	0.149718	1.16798	0.0657135	5.62626	2.64807	0.521928
hsa-miR-3924	4.18011	0.367915	1.16834	0.11648	9.96971	8.80157	0.523861
hsa-miR-5705	4.63223	0.33279	1.16853	0.0923915	7.90662	7.18424	0.524885
hsa-miR-3180	4.18128	0.168809	1.16867	0.0722563	6.18279	4.03726	0.5256
hsa-miR-320a	7.887	0.4576	1.16867	0.102945	8.80873	5.80196	0.525639
hsa-miR-6879-5p	4.19876	0.102613	1.16876	0.155231	13.2816	2.44389	0.526103
hsa-miR-3934-3p	4.05867	0.36953	1.16939	0.125777	10.7558	9.1047	0.529455
hsa-miR-422a	6.90165	0.649777	1.17015	0.168241	14.3777	9.41481	0.533481
hsa-miR-5586-5p	5.66644	0.266253	1.17058	0.0800124	6.83527	4.69877	0.535793
hsa-miR-1204	5.08615	0.350438	1.1708	0.0949535	8.11013	6.89005	0.536971
hsa-miR-6794-5p	7.02216	0.579581	1.17085	0.145377	12.4164	8.2536	0.537222
hsa-miR-1909-3p	5.08651	0.408116	1.17088	0.106465	9.09274	8.0235	0.537406
hsa-miR-3134	5.43339	0.394781	1.17143	0.263745	22.5148	7.26583	0.540315
hsa-miR-664b-5p	4.31574	0.221482	1.17163	0.102355	8.7361	5.13197	0.541391
hsa-miR-362-5p	7.9079	0.663612	1.17177	0.125304	10.6936	8.39177	0.542138
hsa-miR-4419a	4.85813	0.0442335	1.17197	0.0252745	2.15659	0.910504	0.543186
hsa-miR-3651	5.2726	0.175661	1.17205	0.167578	14.2978	3.33157	0.543626
hsa-miR-1261	5.27306	0.333912	1.17215	0.179085	15.2783	6.33241	0.544167
hsa-miR-3612	6.62907	0.412969	1.17269	0.245935	20.9719	6.22966	0.547008
hsa-miR-4676-3p	4.07081	0.240808	1.17289	0.0965655	8.23313	5.91548	0.548089
hsa-miR-4793-5p	5.6784	0.216108	1.17305	0.0733758	6.25512	3.80579	0.548956
hsa-miR-4787-3p	5.67859	0.262462	1.17309	0.0795672	6.7827	4.62196	0.549161
hsa-miR-520c-5p	4.20354	0.199316	1.17313	0.122591	10.45	4.74163	0.549352
hsa-miR-3135b	4.26347	0.233192	1.17329	0.0973942	8.30093	5.46954	0.550245
hsa-miR-6750-5p	7.03826	0.227826	1.17353	0.115295	9.82458	3.23697	0.551517
hsa-miR-521	6.92184	0.353359	1.17357	0.140898	12.0059	5.10499	0.551716
hsa-miR-605-3p	7.04155	0.313069	1.17408	0.120771	10.2865	4.44602	0.554441
hsa-miR-4799-3p	5.68578	0.26522	1.17458	0.0800103	6.81185	4.66462	0.557076
hsa-miR-4314	4.20346	0.389577	1.17487	0.121996	10.3838	9.26799	0.558639
hsa-miR-4688	4.87236	0.227323	1.1754	0.0594588	5.0586	4.66557	0.561475
hsa-miR-302a-3p	6.93354	0.439904	1.17555	0.147921	12.5831	6.34458	0.562283
hsa-miR-651-3p	7.0526	0.316814	1.17592	0.121196	10.3065	4.49216	0.56426
hsa-miR-199b-5p	6.55841	0.530646	1.17605	0.193288	16.4353	8.09108	0.564934
hsa-miR-6748-3p	3.88858	0.503306	1.1762	0.162893	13.849	12.9432	0.56575
hsa-miR-328-3p	6.93794	0.138421	1.1763	0.129959	11.0481	1.99513	0.566256
hsa-miR-4436b-3p	4.6638	0.361141	1.1765	0.0990379	8.41803	7.74351	0.567316
hsa-miR-4497	4.33372	0.117606	1.17651	0.0890947	7.57277	2.71374	0.567404
hsa-miR-6509-3p	5.75516	0.398112	1.17666	0.0956316	8.12736	6.91748	0.568197
hsa-miR-3936	4.211	0.0996861	1.17697	0.0617563	5.24704	2.36728	0.569858
hsa-miR-5090	4.33641	0.147444	1.17724	0.0923543	7.84495	3.40013	0.571297
hsa-miR-7152-5p	5.26874	0.760175	1.1773	0.17949	15.2459	14.428	0.571588
hsa-miR-770-5p	4.21871	0.463111	1.17736	0.169485	14.3953	10.9775	0.57191
hsa-miR-8062	7.0626	0.275723	1.17759	0.118513	10.0641	3.90399	0.573139
hsa-miR-5010-3p	4.3378	0.116731	1.17762	0.089083	7.56465	2.69101	0.573311
hsa-miR-28-3p	4.22036	0.313986	1.17782	0.140388	11.9193	7.4398	0.574363
hsa-miR-4488	4.33861	0.160027	1.17784	0.0939228	7.97414	3.68844	0.574477
hsa-miR-6877-3p	4.23237	0.288432	1.17812	0.173497	14.7266	6.81491	0.57595
hsa-miR-548d-5p	4.22206	0.330276	1.17829	0.143303	12.1619	7.82262	0.576885
hsa-miR-30e-5p	6.95122	0.323764	1.17855	0.139336	11.8226	4.65765	0.578256
hsa-miR-6740-3p	4.75087	0.149164	1.17884	0.0839124	7.11824	3.13973	0.579773
hsa-miR-4435	4.34356	0.222606	1.17919	0.102966	8.73198	5.12495	0.581641
hsa-miR-1297	5.12258	0.0584681	1.17919	0.0522104	4.42766	1.14138	0.581653
hsa-miR-514a-3p	6.95635	0.440367	1.17942	0.148324	12.576	6.33043	0.582889
hsa-miR-875-3p	5.30613	0.238271	1.1795	0.172342	14.6114	4.49048	0.583335
hsa-miR-766-5p	5.47114	0.47501	1.17957	0.271429	23.0109	8.6821	0.583672
hsa-miR-548j-5p	5.12557	0.17424	1.17987	0.0644708	5.4642	3.39943	0.585311
hsa-miR-4439	4.09574	0.346031	1.18007	0.120442	10.2064	8.44856	0.586368
hsa-miR-548ap-5p	5.71367	0.080775	1.18034	0.0609231	5.1615	1.41372	0.587772
hsa-miR-6884-5p	4.24093	0.131999	1.1805	0.158432	13.4208	3.11252	0.588642
hsa-miR-548ay-3p	5.77782	0.374192	1.1813	0.0916137	7.75535	6.47635	0.592884
hsa-miR-3926	4.22676	0.031052	1.18138	0.0559969	4.73995	0.734653	0.593335
hsa-miR-191-5p	6.96831	0.467176	1.18145	0.15085	12.7683	6.70429	0.593692
hsa-miR-6722-5p	5.77945	0.271263	1.18163	0.0749494	6.34289	4.69359	0.594656
hsa-miR-1250-5p	5.31671	0.218296	1.18186	0.171343	14.4978	4.10584	0.59587
hsa-miR-4264	4.29467	0.414781	1.18188	0.135925	11.5008	9.65804	0.595997
hsa-miR-3935	4.22956	0.407272	1.18216	0.126579	10.7074	9.62918	0.597508
hsa-miR-6724-5p	5.78357	0.458082	1.18247	0.10638	8.99639	7.92039	0.599149
hsa-miR-3937	4.23147	0.419818	1.1827	0.129752	10.9709	9.92132	0.600347
hsa-miR-4779	4.68844	0.227283	1.18271	0.0693698	5.86531	4.84773	0.600432
hsa-miR-486-3p	5.13795	0.127943	1.18273	0.0585446	4.94997	2.49015	0.6005
hsa-miR-548a-3p	4.239	1.22682	1.18302	0.35967	30.4026	28.9414	0.602071
hsa-miR-4699-5p	4.10711	0.337327	1.18335	0.118482	10.0124	8.21324	0.60382
hsa-miR-34b-5p	7.98787	0.186837	1.18362	0.0831927	7.02865	2.33901	0.605275
hsa-miR-33b-5p	4.24209	0.336933	1.18388	0.144901	12.2394	7.94261	0.606675
hsa-miR-548bb-3p	7.1006	0.363889	1.18393	0.125467	10.5975	5.12477	0.606903
hsa-miR-6718-5p	5.79144	0.153157	1.18408	0.0594357	5.01957	2.64454	0.607719
hsa-miR-3690	6.6945	0.559648	1.18426	0.256987	21.7002	8.35982	0.608676
hsa-miR-3135a	5.49307	0.2929	1.1843	0.260156	21.9672	5.33217	0.608861
hsa-miR-1587	4.91023	0.133234	1.18454	0.0396146	3.34431	2.71341	0.610141
hsa-miR-22-5p	4.24496	0.111542	1.18469	0.114629	9.67589	2.62763	0.610945
hsa-miR-378f	4.91105	0.0791502	1.18473	0.0300169	2.53364	1.61168	0.611202
hsa-miR-5002-5p	5.73589	0.434298	1.18493	0.107281	9.05382	7.5716	0.612231
hsa-miR-6512-3p	5.79839	0.0701229	1.1855	0.0525713	4.43452	1.20935	0.61529
hsa-miR-138-2-3p	6.02781	0.778376	1.18578	0.292697	24.684	12.9131	0.616768
hsa-miR-4633-3p	4.11577	0.280826	1.18584	0.105631	8.9077	6.82317	0.617105
hsa-miR-548au-5p	4.36984	0.119866	1.18632	0.0899623	7.58331	2.74302	0.619649
hsa-miR-877-3p	5.33701	0.183407	1.18637	0.169919	14.3226	3.4365	0.619914
hsa-miR-128-2-5p	7.11756	0.51213	1.18675	0.139319	11.7395	7.1953	0.621964
hsa-miR-4639-5p	5.74683	0.205851	1.18719	0.0726741	6.12154	3.582	0.624269
hsa-miR-548ae-3p	4.12205	0.231246	1.18765	0.0952076	8.01645	5.60999	0.626749
hsa-miR-4798-3p	5.75014	0.179451	1.18787	0.0696522	5.86361	3.12081	0.627916
hsa-miR-6753-5p	4.26794	0.231549	1.18802	0.167954	14.1373	5.4253	0.62871
hsa-miR-103b	5.34509	0.388557	1.18817	0.186422	15.6899	7.26941	0.629483
hsa-miR-193a-3p	7.00893	0.880465	1.18834	0.19738	16.6098	12.562	0.630387
hsa-miR-486-5p	7.0093	0.192373	1.1884	0.133193	11.2077	2.74454	0.630724
hsa-miR-6503-5p	5.8136	0.353076	1.18861	0.0882196	7.42208	6.07328	0.631857
hsa-miR-493-5p	7.01084	0.260251	1.18866	0.136494	11.4831	3.71212	0.632113
hsa-miR-6129	5.81414	0.402533	1.18872	0.0966711	8.13236	6.92336	0.632444
hsa-miR-4745-5p	4.37894	0.0134044	1.18879	0.0841241	7.07645	0.306111	0.632812
hsa-miR-642a-5p	4.26067	0.177097	1.18907	0.121259	10.1978	4.15656	0.634295
hsa-miR-4685-5p	4.71525	0.260255	1.18948	0.0765024	6.4316	5.51943	0.636472
hsa-miR-6862-5p	4.79437	0.206319	1.18963	0.0916326	7.70262	4.30335	0.637282
hsa-miR-3591-5p	5.7595	0.603951	1.18981	0.138039	11.6018	10.4862	0.638223
hsa-miR-548o-5p	4.32474	0.144848	1.19016	0.084331	7.08572	3.34929	0.640083
hsa-miR-148a-3p	7.02282	0.64733	1.19069	0.169665	14.2493	9.21753	0.642929
hsa-miR-4267	5.52456	0.120515	1.19108	0.255149	21.4215	2.18143	0.645036
hsa-miR-4417	4.13458	0.244587	1.19126	0.0980797	8.23326	5.91565	0.645983
hsa-miR-5000-5p	4.72339	0.213559	1.19153	0.0667082	5.59853	4.5213	0.647412
hsa-miR-4664-5p	4.13642	0.0738799	1.19179	0.0714894	5.99847	1.78608	0.648815
hsa-miR-4274	4.26659	0.0821967	1.19251	0.0603828	5.06349	1.92652	0.65265
hsa-miR-7113-3p	7.15483	0.198099	1.19297	0.115484	9.6804	2.76874	0.655075
hsa-miR-3160-3p	4.26897	0.245931	1.19318	0.0885813	7.42397	5.7609	0.65619
hsa-miR-4739	4.39541	0.0439912	1.19326	0.0852026	7.14031	1.00084	0.656633
hsa-miR-4428	4.33705	0.290718	1.19354	0.109339	9.16088	6.70314	0.658127
hsa-miR-3685	5.37	0.285081	1.1937	0.177662	14.8833	5.30877	0.658982
hsa-miR-23c	4.27754	0.377037	1.19378	0.15307	12.8223	8.81435	0.659386
hsa-miR-6127	5.84021	0.241354	1.19405	0.070924	5.93978	4.13262	0.660845
hsa-miR-124-3p	8.05872	0.12681	1.19412	0.0813468	6.81228	1.57357	0.66121
hsa-miR-4737	5.78351	0.0263517	1.19476	0.0595589	4.98499	0.455636	0.664642
hsa-miR-4493	4.9544	0.404716	1.19519	0.10039	8.39949	8.16882	0.666922
hsa-miR-6750-3p	4.29408	0.288039	1.19529	0.175438	14.6773	6.70782	0.667466
hsa-miR-761	5.54542	0.292441	1.19558	0.262466	21.953	5.27356	0.668993
hsa-miR-6817-5p	4.29074	0.430766	1.19653	0.133808	11.183	10.0394	0.674035
hsa-miR-4646-5p	4.96006	0.527328	1.19656	0.129345	10.8097	10.6315	0.674195
hsa-miR-4728-3p	5.79257	0.289839	1.19664	0.0843429	7.04833	5.00364	0.674622
hsa-miR-1234-3p	5.38475	0.295485	1.19698	0.178924	14.9479	5.48744	0.676448
hsa-miR-6741-3p	3.8344	0.24369	1.19699	0.0962524	8.0412	6.35537	0.6765
hsa-miR-3181	5.5545	0.381326	1.19754	0.268114	22.3887	6.86516	0.679427
hsa-miR-6859-5p	4.82654	0.329064	1.19761	0.111894	9.34312	6.8178	0.679806
hsa-miR-23a-5p	4.29138	0.0975942	1.19764	0.114805	9.58595	2.27419	0.679968
hsa-miR-6868-5p	4.30256	0.450847	1.19766	0.200488	16.7401	10.4786	0.680045
hsa-miR-1199-3p	4.82699	0.505758	1.19772	0.146981	12.2717	10.4777	0.680407
hsa-miR-3157-5p	5.55642	0.498042	1.19795	0.276949	23.1185	8.96336	0.681636
hsa-miR-632	4.29432	0.128282	1.19846	0.117206	9.77968	2.98724	0.684339
hsa-miR-8088	4.30712	0.83269	1.19893	0.279684	23.3279	19.3329	0.686816
hsa-miR-148b-5p	4.29689	0.151238	1.19918	0.119381	9.95524	3.51972	0.688149
hsa-miR-96-3p	4.29717	0.112185	1.19926	0.115984	9.6713	2.61067	0.688572
hsa-miR-5006-5p	4.75518	0.136683	1.19955	0.0525118	4.37763	2.87441	0.690131
hsa-miR-8071	4.83501	0.261144	1.19971	0.100363	8.36562	5.40112	0.690999
hsa-miR-671-3p	5.3982	0.815304	1.19997	0.246341	20.5289	15.1033	0.692379
hsa-miR-4797-5p	4.75725	0.257211	1.20007	0.0760263	6.33514	5.40672	0.692924
hsa-miR-6749-3p	4.31225	0.326911	1.20035	0.18121	15.0964	7.581	0.694413
hsa-miR-512-3p	7.08059	0.654004	1.20048	0.171209	14.2617	9.23658	0.695114
hsa-miR-3923	4.29565	0.128267	1.20063	0.0666796	5.5537	2.98599	0.695916
hsa-miR-323a-5p	6.10671	0.521654	1.2013	0.272756	22.7051	8.54231	0.699465
hsa-miR-503-5p	7.08713	0.769241	1.20159	0.18455	15.3588	10.8541	0.701029
hsa-miR-4670-5p	4.17249	0.286187	1.20219	0.107417	8.9351	6.8589	0.704186
hsa-miR-4436a	4.36862	0.539095	1.20223	0.166269	13.83	12.3402	0.704416
hsa-miR-619-5p	7.21223	0.683275	1.20254	0.159443	13.2589	9.47384	0.70607
hsa-miR-6799-5p	7.21232	0.764571	1.20255	0.169395	14.0863	10.6009	0.706143
hsa-miR-1908-5p	5.41313	0.372645	1.20329	0.186692	15.5151	6.8841	0.710062
hsa-miR-3131	4.30573	0.65173	1.20345	0.190676	15.8441	15.1363	0.710926
hsa-miR-3179	4.37468	0.147425	1.2039	0.0854227	7.09551	3.36997	0.713298
hsa-miR-659-5p	4.31037	0.716374	1.20475	0.208022	17.2669	16.6198	0.717833
hsa-miR-19b-3p	7.10595	0.505231	1.20478	0.156452	12.9859	7.10997	0.718027
hsa-miR-4281	4.31258	0.143011	1.20537	0.0691634	5.73796	3.31613	0.721125
hsa-miR-363-3p	8.13525	0.39253	1.20546	0.0988273	8.1983	4.82505	0.721627
hsa-miR-1208	5.42341	0.367452	1.20557	0.186468	15.4672	6.77529	0.722234
hsa-miR-1298-3p	4.3318	0.268053	1.2058	0.174204	14.4472	6.18803	0.723417
hsa-miR-4637	4.99967	0.271359	1.20611	0.0695793	5.76889	5.42754	0.725101
hsa-miR-4520-3p	4.18693	0.219557	1.20634	0.0936684	7.76465	5.24387	0.72634
hsa-miR-548q	5.24669	0.604306	1.20776	0.148393	12.2867	11.5179	0.733862
hsa-miR-6873-5p	7.24488	0.142284	1.20798	0.114537	9.48163	1.96392	0.735073
hsa-miR-1226-3p	5.24779	0.529139	1.20801	0.132314	10.9531	10.0831	0.735208
hsa-miR-497-3p	6.14421	0.400242	1.20868	0.266179	22.0224	6.51414	0.738764
hsa-miR-4650-5p	4.45363	0.198588	1.20907	0.10106	8.35854	4.45902	0.740836
hsa-miR-4485-5p	4.34486	0.522455	1.20943	0.21466	17.7489	12.0247	0.742782
hsa-miR-4793-3p	5.85713	0.250897	1.20997	0.0793357	6.55682	4.28361	0.74567
hsa-miR-6866-3p	7.25834	0.100502	1.21023	0.113505	9.37878	1.38465	0.747029
hsa-miR-4783-5p	5.8591	0.279931	1.21038	0.0833925	6.88978	4.77771	0.747839
hsa-miR-6837-3p	7.26004	0.341856	1.21051	0.125926	10.4027	4.70873	0.748542
hsa-miR-4786-3p	5.86023	0.21367	1.21061	0.074565	6.15927	3.64611	0.749081
hsa-miR-892c-3p	5.92155	0.256137	1.21068	0.0735557	6.07556	4.3255	0.749451
hsa-miR-4723-3p	5.86385	0.537339	1.21136	0.126246	10.4218	9.16359	0.753065
hsa-miR-4485-3p	5.02148	0.363038	1.21137	0.090724	7.48935	7.2297	0.75313
hsa-miR-6077	5.9264	0.437433	1.21167	0.1033	8.52544	7.3811	0.754728
hsa-miR-4804-3p	5.86596	0.523019	1.2118	0.123663	10.2049	8.91616	0.755392
hsa-miR-3679-3p	5.26728	0.303327	1.2125	0.0869825	7.17384	5.7587	0.759111
hsa-miR-4419b	4.40604	0.396932	1.21253	0.132908	10.9612	9.00881	0.75928
hsa-miR-4519	4.20915	0.0190679	1.21275	0.0696637	5.74428	0.453011	0.760456
hsa-miR-520c-3p	8.18589	0.158646	1.21296	0.0837622	6.90558	1.93805	0.761601
hsa-miR-4438	4.21131	0.43997	1.21337	0.144558	11.9138	10.4473	0.763767
hsa-miR-495-5p	4.34126	0.113871	1.21338	0.0651255	5.36727	2.623	0.763838
hsa-miR-4443	5.03423	0.768214	1.21445	0.186837	15.3845	15.2598	0.769524
hsa-miR-6812-3p	4.36503	0.816036	1.21505	0.277054	22.8019	18.6948	0.772701
hsa-miR-652-3p	4.35415	0.203409	1.21516	0.1266	10.4184	4.67162	0.773289
hsa-miR-4733-3p	4.4769	0.170979	1.21538	0.0976613	8.03543	3.81913	0.774497
hsa-miR-6746-3p	7.29008	0.641563	1.21552	0.155422	12.7864	8.80049	0.775228
hsa-miR-450a-5p	7.17256	0.482519	1.21608	0.155419	12.7804	6.7273	0.778192
hsa-miR-4464	4.2235	0.0816957	1.21688	0.0735516	6.04426	1.93431	0.782486
hsa-miR-4753-3p	5.8915	0.21165	1.21707	0.0745783	6.12767	3.59247	0.783502
hsa-miR-4747-5p	4.48378	0.164999	1.21725	0.0970176	7.97021	3.67992	0.784456
hsa-miR-2114-5p	5.4772	1.70353	1.21753	0.414797	34.0687	31.1022	0.785937
hsa-miR-4445-5p	4.22659	0.293211	1.21777	0.109544	8.99542	6.9373	0.787231
hsa-miR-4638-5p	5.04966	0.234829	1.21817	0.0614519	5.0446	4.65039	0.789353
hsa-miR-3622a-5p	5.29195	0.450341	1.21818	0.116028	9.52471	8.50992	0.789376
hsa-miR-920	5.48017	0.504508	1.21819	0.203142	16.6757	9.20606	0.789463
hsa-miR-1224-3p	5.4809	0.824223	1.21835	0.249531	20.481	15.0381	0.790322
hsa-miR-487a-3p	7.19189	1.15911	1.21936	0.237018	19.438	16.1169	0.795658
hsa-miR-371a-3p	8.23193	0.462104	1.21979	0.105948	8.6858	5.61356	0.797951
hsa-miR-4697-5p	4.43507	0.360641	1.22052	0.125132	10.2524	8.13157	0.801841
hsa-miR-6728-3p	4.9203	0.233502	1.22088	0.0971598	7.95821	4.74568	0.803758
hsa-miR-718	4.37706	0.25163	1.22155	0.133685	10.9438	5.74883	0.807359
hsa-miR-377-3p	7.2067	0.87507	1.22187	0.1991	16.2948	12.1425	0.809032
hsa-miR-34c-5p	8.24706	0.182253	1.22203	0.0853801	6.98675	2.20991	0.809899
hsa-miR-4772-5p	4.5019	0.125067	1.22217	0.092837	7.59606	2.77809	0.810666
hsa-miR-3140-5p	5.97775	0.247486	1.22217	0.0726582	5.945	4.14012	0.810673
hsa-miR-4449	4.24413	0.135321	1.22283	0.0801465	6.5542	3.18842	0.814151
hsa-miR-6853-5p	7.33981	0.289204	1.22381	0.123338	10.0782	3.94021	0.819403
hsa-miR-25-5p	4.3865	0.450285	1.22419	0.16967	13.8598	10.2652	0.821399
hsa-miR-652-5p	4.44891	0.376292	1.22433	0.128717	10.5133	8.45807	0.822138
hsa-miR-3130-5p	4.38252	0.51398	1.22492	0.154685	12.6282	11.728	0.82528
hsa-miR-619-3p	6.2293	0.513346	1.22542	0.276863	22.5934	8.24083	0.827947
hsa-miR-3591-3p	5.93462	0.352462	1.22598	0.0948971	7.7405	5.93909	0.830963
hsa-miR-4489	4.45561	0.344812	1.22617	0.121928	9.94379	7.73882	0.831968
hsa-miR-3188	5.69171	0.349359	1.22712	0.272133	22.1766	6.13804	0.837031
hsa-miR-218-1-3p	6.23967	1.08467	1.22746	0.334971	27.2899	17.3835	0.838815
hsa-miR-6727-3p	4.08684	0.344979	1.22776	0.119997	9.77366	8.44122	0.840456
hsa-miR-520a-3p	7.24178	0.301759	1.22781	0.142894	11.638	4.16691	0.840724
hsa-miR-5591-5p	4.52299	0.132697	1.2279	0.0939881	7.65439	2.93383	0.841166
hsa-miR-7855-5p	4.95122	0.426629	1.22855	0.13178	10.7265	8.61665	0.844638
hsa-miR-3975	5.09897	0.191308	1.23007	0.05204	4.23067	3.75189	0.85273
hsa-miR-3944-3p	4.40097	0.305981	1.23007	0.10311	8.38246	6.95257	0.852758
hsa-miR-520f-5p	4.42061	0.238113	1.23052	0.173779	14.1224	5.38644	0.855117
hsa-miR-210-3p	7.25794	0.72726	1.23055	0.181891	14.7813	10.0202	0.855316
hsa-miR-1277-5p	4.40379	0.400148	1.23086	0.12582	10.2221	9.08644	0.856955
hsa-miR-3152-3p	4.40713	0.351404	1.2318	0.113902	9.24686	7.97352	0.861935
hsa-miR-3173-5p	6.02557	0.117411	1.23195	0.0577826	4.69034	1.94855	0.862762
hsa-miR-8089	7.38889	0.490311	1.232	0.140511	11.4052	6.63579	0.863003
hsa-miR-4795-5p	4.53949	0.280141	1.23238	0.115651	9.38436	6.17121	0.86503
hsa-miR-6822-5p	7.39279	0.389664	1.23265	0.13151	10.6689	5.27086	0.866464
hsa-miR-4305	4.41395	1.10695	1.2337	0.31474	25.5119	25.0784	0.872085
hsa-miR-6876-3p	4.43307	0.35915	1.23398	0.189595	15.3644	8.10162	0.873601
hsa-miR-562	6.28153	1.08731	1.23569	0.336637	27.2429	17.3096	0.882685
hsa-miR-4747-3p	4.55379	0.0578352	1.23626	0.0888003	7.18299	1.27004	0.885713
hsa-miR-4448	4.29084	0.105839	1.23629	0.077083	6.23505	2.46663	0.885859
hsa-miR-548ba	7.41666	0.606907	1.23662	0.152965	12.3696	8.18303	0.887667
hsa-miR-378g	4.29263	0.290475	1.2368	0.109638	8.86462	6.76683	0.888601
hsa-miR-6828-5p	4.44515	0.510352	1.23735	0.215115	17.3852	11.4811	0.891512
hsa-miR-3140-3p	6.99483	0.55014	1.23739	0.266217	21.5144	7.86496	0.891737
hsa-miR-6870-3p	7.42338	0.464896	1.23775	0.13853	11.1922	6.26259	0.893639
hsa-miR-487a-5p	4.4466	0.307628	1.23775	0.182874	14.7747	6.91827	0.893663
hsa-miR-2467-5p	4.90888	0.131166	1.23832	0.0525973	4.24747	2.67201	0.896706
hsa-miR-4756-5p	5.9968	0.316969	1.23883	0.0898303	7.25124	5.28564	0.8994
hsa-miR-4437	4.5029	0.406972	1.23918	0.136127	10.9852	9.03801	0.901296
hsa-miR-520e	8.36732	0.905339	1.23985	0.15732	12.6887	10.8199	0.904842
hsa-miR-4258	4.43633	0.531163	1.23996	0.15941	12.8561	11.973	0.90541
hsa-miR-3666	7.0168	0.791997	1.24127	0.285334	22.9872	11.2872	0.91244
hsa-miR-134-3p	7.44762	0.299794	1.24179	0.125567	10.1118	4.02536	0.915177
hsa-miR-6784-5p	4.46363	0.124835	1.24249	0.165886	13.3511	2.79672	0.918923
hsa-miR-3173-3p	4.51895	0.342682	1.2436	0.122161	9.82318	7.58322	0.924836
hsa-miR-6768-5p	7.46607	0.683899	1.24486	0.162287	13.0366	9.1601	0.931563
hsa-miR-3129-5p	4.45409	0.339971	1.24492	0.111479	8.95469	7.63276	0.931866
hsa-miR-6503-3p	6.09328	0.453141	1.24579	0.10681	8.57364	7.43673	0.936519
hsa-miR-6858-3p	7.47229	0.302812	1.2459	0.126117	10.1226	4.05246	0.937089
hsa-miR-3916	4.4586	0.185578	1.24618	0.0780746	6.26511	4.16224	0.938575
hsa-miR-1227-5p	4.46564	0.242976	1.24815	0.0895994	7.17859	5.44102	0.94906
hsa-miR-518e-5p	4.47362	0.33322	1.2485	0.14888	11.9247	7.44855	0.950933
hsa-miR-3161	4.46945	0.170785	1.24921	0.0755011	6.04389	3.82115	0.954738
hsa-miR-4708-5p	4.33907	0.854374	1.25018	0.256363	20.506	19.6903	0.959888
hsa-miR-6814-3p	7.49858	0.143995	1.25028	0.118436	9.47269	1.9203	0.960443
hsa-miR-3186-5p	4.54433	0.465148	1.25058	0.149946	11.99	10.2358	0.962043
hsa-miR-4423-3p	4.34082	0.177867	1.25069	0.0880659	7.04141	4.09755	0.96258
hsa-miR-4699-3p	4.3414	0.407479	1.25085	0.137529	10.9948	9.38588	0.963466
hsa-miR-2861	4.47591	0.289829	1.25102	0.0999697	7.99106	6.47531	0.964355
hsa-miR-892c-5p	6.12292	0.529016	1.25185	0.120627	9.6359	8.63992	0.968806
hsa-miR-764	4.47894	0.618573	1.25187	0.182559	14.583	13.8107	0.968871
hsa-miR-4293	4.47937	0.113918	1.25198	0.0667146	5.32871	2.54317	0.969501
hsa-miR-4784	4.61326	0.0692858	1.2524	0.0905185	7.22759	1.50188	0.971728
[truncated: 262 more rows]

## Sheet: ST6Gal1 Threshold
miRNA	MEAN	SD	Normalization over NTC1	Error of Propagation	% Error	Error of Measurement	z-score	ordering candidates		Plate	Color Code
hsa-miR-6782-5p	3.42577	0.188803	0.467635	0.0345684	7.39217	5.51125	-3.2094			1
hsa-miR-6805-5p	3.86795	0.35261	0.496367	0.0514345	10.3622	9.11619	-3.05632			2
hsa-miR-4531	2.02634	0.121116	0.55011	0.0509282	9.25783	5.97705	-2.76999			3
hsa-miR-4504	2.50275	0.342621	0.603758	0.0834919	13.8287	13.6898	-2.48416			5
hsa-miR-7155-5p	3.12839	0.153059	0.624077	0.0433307	6.94316	4.89257	-2.3759			6
hsa-miR-216a-3p	2.24785	0.0934018	0.628275	0.0393326	6.26041	4.15515	-2.35354		Threshold error is 15.0	7
hsa-miR-499a-5p	3.54331	0.10211	0.635384	0.0927222	14.5931	2.88178	-2.31566		%Error of Propagation > 15.0	8
hsa-miR-7161-3p	3.84813	0.283185	0.651258	0.0576743	8.85583	7.35904	-2.23109		Error of Measurement > 15.0	9
hsa-miR-6842-5p	4.69356	0.543412	0.656695	0.0826278	12.5824	11.5778	-2.20212			10
hsa-miR-1200	2.8587	0.148614	0.658056	0.044304	6.73256	5.19864	-2.19487			11
hsa-miR-4716-5p	2.44988	0.124254	0.665091	0.057869	8.70091	5.07183	-2.15739			12
hsa-miR-4713-5p	2.6572	0.210847	0.67031	0.0576095	8.59445	7.93494	-2.12958			13
hsa-miR-4511	2.33705	0.108213	0.673356	0.0495874	7.36421	4.63033	-2.11335			14
hsa-miR-4446-5p	2.45584	0.220702	0.675839	0.0739582	10.9432	8.98684	-2.10012			15
hsa-miR-1298-5p	2.97452	0.354286	0.684717	0.0866555	12.6557	11.9107	-2.05283		Remove Plates # 19 & 22	16
hsa-miR-1263	3.02317	0.183298	0.695916	0.0516399	7.42042	6.0631	-1.99315			17
hsa-miR-4460	2.88753	0.0699755	0.696584	0.0216889	3.11361	2.42337	-1.9896			18
hsa-miR-4999-5p	2.56929	0.17678	0.697508	0.0688112	9.86529	6.88052	-1.98468			19
hsa-miR-4287	2.50257	0.0978022	0.69947	0.0426622	6.09921	3.90806	-1.97422			20
NTC1	3.57781	0.167537	1	0.066223	6.6223	4.68267	-0.40419			21
hsa-miR-212-5p	5.16037	0.716018	1.44233	0.211217	14.6442	13.8753	1.98361			22
hsa-miR-6836-5p	5.24208	0.192936	1.45918	0.19792	13.5638	3.68052	2.07341			23
hsa-miR-219b-3p	5.06843	0.152695	1.46033	0.0944908	6.47053	3.01267	2.07952			24
hsa-miR-5580-5p	5.80026	0.137894	1.46318	0.0595307	4.06857	2.37737	2.09475
hsa-miR-548ad-3p	5.08063	0.387423	1.46384	0.139595	9.53624	7.6255	2.09824
hsa-miR-2054	6.60172	0.306469	1.4675	0.215117	14.6587	4.64226	2.11775
hsa-miR-5699-3p	7.13484	0.390241	1.47393	0.108869	7.38634	5.46951	2.15197
hsa-miR-3192-3p	8.8595	0.526114	1.4772	0.162699	11.014	5.93842	2.16941
hsa-miR-4492	5.13176	0.456005	1.47857	0.156304	10.5713	8.88595	2.17673
hsa-miR-376b-5p	5.29074	0.268215	1.47876	0.102053	6.90126	5.06952	2.17775
hsa-miR-4478	5.16327	0.474279	1.48765	0.161029	10.8244	9.18564	2.2251
hsa-miR-6783-3p	6.04392	0.494585	1.49968	0.15569	10.3815	8.1832	2.28918
hsa-miR-4483	5.21117	0.0547426	1.50145	0.0874137	5.82195	1.05049	2.29862
hsa-miR-4749-3p	5.40483	0.157046	1.51065	0.0832508	5.51092	2.90566	2.34764
hsa-miR-4491	5.2851	0.156315	1.52275	0.0981429	6.4451	2.95766	2.41212
hsa-miR-4686	5.30082	0.378521	1.52728	0.139796	9.15327	7.14079	2.43626
hsa-miR-4645-3p	5.3011	0.448663	1.52736	0.156078	10.2188	8.46359	2.43668
hsa-miR-6504-3p	7.47834	0.0807219	1.52897	0.0672879	4.40086	1.07941	2.44526	**
hsa-miR-221-5p	5.49745	0.100686	1.53423	0.145609	9.49067	1.83151	2.47327
hsa-miR-4482-3p	5.33807	0.22121	1.53801	0.108715	7.06854	4.144	2.49343
hsa-miR-4256	5.53435	0.607953	1.54685	0.184717	11.9415	10.9851	2.54051
hsa-miR-328-5p	9.31489	0.664233	1.55313	0.181719	11.7002	7.13088	2.57396
hsa-miR-4268	5.56552	0.0711152	1.55556	0.0755052	4.85388	1.27778	2.58693
hsa-miR-6735-3p	9.4508	0.890586	1.57579	0.208365	13.2229	9.4234	2.69469
hsa-miR-4691-3p	5.49121	0.563706	1.58214	0.185977	11.7548	10.2656	2.72852
hsa-miR-6847-3p	5.69905	0.316901	1.58638	0.225104	14.1898	5.5606	2.75113
hsa-miR-6840-3p	9.51462	0.508066	1.58643	0.169799	10.7032	5.33985	2.75139
hsa-miR-3191-3p	5.6876	0.473621	1.58969	0.151872	9.55356	8.32725	2.76873
hsa-miR-670-3p	7.79252	0.549461	1.59235	0.136969	8.60167	7.05113	2.78291
hsa-miR-4634	5.54199	0.448249	1.59677	0.158242	9.91015	8.08823	2.80646
hsa-miR-6504-5p	7.81943	0.508869	1.59871	0.124405	7.78159	6.50775	2.81681
hsa-miR-548s	5.83399	0.238183	1.60549	0.119777	7.46043	4.08269	2.85295
hsa-miR-4431	5.59798	0.500062	1.6129	0.171141	10.6108	8.9329	2.89241
hsa-miR-329-5p	6.51312	0.78611	1.6161	0.220696	13.6561	12.0696	2.90947
hsa-miR-4640-5p	5.93787	0.0705234	1.63408	0.103864	6.35612	1.18769	3.00527
hsa-miR-4700-3p	5.68174	0.488277	1.63703	0.169055	10.3269	8.59381	3.02098
hsa-miR-1468-3p	5.90809	0.303468	1.64457	0.230717	14.029	5.13648	3.06114
hsa-miR-8078	5.92438	0.336072	1.6491	0.234735	14.2341	5.67269	3.0853
hsa-miR-4526	5.73876	0.153706	1.65346	0.104529	6.32181	2.67838	3.10853
hsa-miR-765	5.9764	0.0314446	1.6679	0.155567	9.32713	0.526146	3.18542
hsa-miR-6845-5p	6.01804	0.192569	1.67518	0.225166	13.4413	3.19987	3.22421
hsa-miR-488-5p	9.88456	0.281531	1.67589	0.188262	11.2336	2.84819	3.22799
hsa-miR-3190-5p	6.14032	0.714133	1.71622	0.215172	12.5375	11.6302	3.44288
hsa-miR-6883-5p	6.39784	0.018607	1.7809	0.232551	13.0581	0.290833	3.78748
hsa-miR-1238-3p	7.84269	0.601225	1.80534	0.15849	8.77894	7.66605	3.91771
hsa-miR-6842-3p	7.2896	0.877239	1.80877	0.246439	13.6247	12.0341	3.93599
hsa-miR-5700	8.90313	0.191252	1.82028	0.0869494	4.77671	2.14815	3.99729
hsa-miR-6864-5p	6.15781	0.404262	1.96617	0.161381	8.20792	6.56503	4.77457
hsa-miR-4430	7.56331	0.706262	2.17915	0.238704	10.954	9.33801	5.90934
hsa-miR-4470	9.5709	0.858208	2.75759	0.293389	10.6393	8.96684	8.99115

## Sheet: ST6GAL2
miRNA	MEAN	SD	Normalization over NTC1	Error of Propagation	% Error	Error of Measurement	z-Score				Population					Plate	Color Code
hsa-miR-1275	12.2188	0.683193	0.564922	0.0341055	6.03721	5.59134	-3.57729				Mean	1.03703				1
hsa-miR-96-3p	12.5295	1.17004	0.577635	0.0557977	9.65968	9.33828	-3.48221				Std	0.10735				2
hsa-miR-148b-3p	15.2766	0.321649	0.579927	0.0179177	3.08965	2.1055	-3.46507				Median	1.03811				3
hsa-miR-6828-5p	12.1351	0.151135	0.601038	0.019821	3.29779	1.24544	-3.30719									5
hsa-miR-4701-3p	13.8824	0.759952	0.602319	0.0379206	6.29577	5.47422	-3.29761									6
hsa-miR-4460	11.987	0.826031	0.603146	0.050482	8.36979	6.89104	-3.29143									7
hsa-miR-6806-3p	10.8145	0.221821	0.612522	0.0216053	3.52727	2.05114	-3.2213									8
hsa-miR-511-3p	14.0355	0.412269	0.638389	0.0250884	3.92995	2.93734	-3.02785									9
hsa-miR-323b-5p	13.2322	0.357126	0.653614	0.0280238	4.28752	2.69891	-2.91399									10
hsa-miR-3928-5p	11.593	0.177887	0.656613	0.0213667	3.25407	1.53444	-2.89156									11
hsa-miR-410-5p	11.7086	0.499928	0.662944	0.0411292	6.20403	4.26975	-2.84422									13
hsa-miR-6741-5p	12.0538	0.759029	0.664259	0.0694869	10.4608	8.79966	-2.83438									14
hsa-miR-2467-3p	14.136	0.209042	0.676917	0.0334187	4.9369	1.4788	-2.73972					Thresholded all data at 14.0…error				15
hsa-miR-5787	13.6725	0.972882	0.679562	0.0569852	8.38557	7.11558	-2.71993									16
hsa-miR-30c-2-3p	14.8103	0.621485	0.682784	0.0332503	4.86981	4.19632	-2.69584									17
hsa-miR-4306	14.5179	0.548581	0.703766	0.0420776	5.97891	3.77865	-2.53892									18
hsa-miR-3150b-3p	15.2953	0.808557	0.707163	0.0407032	5.75585	5.28631	-2.51352					remove plate # 13				19
hsa-miR-629-5p	15.4276	0.845596	0.711247	0.0427623	6.01231	5.48105	-2.48298									20
hsa-miR-6736-5p	14.4408	1.21083	0.715237	0.0638241	8.92348	8.38476	-2.45313									21
hsa-miR-4515	14.4198	0.459235	0.718825	0.0270964	3.76954	3.18476	-2.4263									22
hsa-miR-6823-5p	13.6553	0.341862	0.722116	0.0367409	5.08795	2.5035	-2.40169									23
hsa-miR-6788-5p	15.8875	1.01776	0.722626	0.0499889	6.91768	6.40607	-2.39788									24
hsa-miR-22-3p	9.40225	0.169783	0.728019	0.0272656	3.74518	1.80577	-2.35754
hsa-miR-541-3p	15.7893	0.261182	0.730004	0.0205455	2.81444	1.65417	-2.3427
hsa-miR-6776-5p	13.8632	0.193973	0.733107	0.034054	4.64516	1.39919	-2.31949
hsa-miR-4764-5p	14.7922	0.529185	0.735213	0.0419036	5.69952	3.57745	-2.30374
hsa-miR-4709-3p	14.6965	1.03387	0.739476	0.0627708	8.48856	7.03483	-2.27186
hsa-miR-585-3p	16.0574	0.611175	0.740282	0.0335936	4.53795	3.80618	-2.26583
hsa-miR-494-5p	14.948	0.347132	0.740356	0.0284023	3.83631	2.32227	-2.26528
hsa-miR-3913-5p	14.9989	0.202429	0.740878	0.0266306	3.59447	1.34963	-2.26137
hsa-miR-4713-3p	17.2125	0.308113	0.746804	0.0267956	3.58803	1.79005	-2.21705
hsa-miR-5703	15.7351	0.76642	0.753492	0.0510546	6.77573	4.87077	-2.16704
hsa-miR-642a-3p	15.2778	0.972305	0.754659	0.0542101	7.1834	6.36415	-2.15831
hsa-miR-3925-5p	15.797	0.449604	0.765773	0.0416412	5.4378	2.84613	-2.07519
hsa-miR-5572	15.4436	1.21962	0.769862	0.0627487	8.15064	7.89722	-2.04461
hsa-miR-3907	15.9463	0.131202	0.773008	0.0363775	4.70597	0.822775	-2.02109
hsa-miR-7843-3p	14.3015	0.144638	0.776171	0.0445995	5.74608	1.01135	-1.99743
hsa-miR-889-5p	17.1386	0.227567	0.779533	0.0228333	2.9291	1.3278	-1.97229
hsa-let-7f-2-3p	16.9204	0.615802	0.780068	0.0343152	4.399	3.6394	-1.96829
hsa-miR-6499-5p	15.7036	0.474083	0.780511	0.0418868	5.36659	3.01895	-1.96498
hsa-miR-3170	16.1584	0.416065	0.783293	0.0415214	5.30088	2.57491	-1.94417
hsa-miR-6499-3p	15.7695	0.269007	0.783786	0.0372577	4.75356	1.70587	-1.94048
hsa-miR-4434	15.6055	0.71372	0.785213	0.0517788	6.59424	4.57352	-1.92981
hsa-miR-3529-5p	16.5446	0.522963	0.792254	0.0449409	5.67254	3.16093	-1.87715
hsa-miR-3174	16.0925	0.508354	0.7949	0.0364942	4.59104	3.15895	-1.85736
hsa-miR-3150a-3p	16.4204	0.396354	0.795991	0.0415867	5.22452	2.41379	-1.84921
hsa-miR-3691-5p	17.2214	0.850578	0.796211	0.0433035	5.43869	4.93909	-1.84756
hsa-miR-6723-5p	16.0891	0.631522	0.799672	0.0473721	5.92394	3.92515	-1.82167
hsa-miR-5579-5p	16.116	0.0682215	0.801009	0.0357015	4.45707	0.423315	-1.81168
hsa-miR-5089-5p	18.5452	0.574803	0.804628	0.0353271	4.39048	3.09947	-1.78461
hsa-miR-7155-5p	15.2275	0.425063	0.805256	0.0421601	5.23562	2.79141	-1.77991
hsa-miR-6769a-5p	14.8813	0.121332	0.80764	0.0461553	5.71484	0.815332	-1.76209
hsa-miR-4461	16.0771	1.17383	0.808942	0.0704641	8.71065	7.30127	-1.75234
hsa-miR-6855-5p	14.3134	0.227214	0.810695	0.0265859	3.27939	1.58742	-1.73924
hsa-miR-181d-3p	17.8458	0.466105	0.8117	0.0299761	3.69301	2.61184	-1.73172
hsa-miR-4662a-5p	16.1987	0.525918	0.815064	0.0468982	5.75393	3.24666	-1.70657
hsa-miR-654-5p	17.7245	0.764266	0.817138	0.0406099	4.96977	4.31191	-1.69105
hsa-miR-8085	15.4668	0.220962	0.817907	0.0380663	4.65411	1.42863	-1.6853
hsa-miR-3199	16.8852	0.25735	0.818523	0.0399252	4.87772	1.52412	-1.68069
hsa-miR-3616-5p	15.5286	1.10064	0.819335	0.10428	12.7274	7.08782	-1.67462
hsa-miR-450a-3p	15.5064	0.452377	0.820001	0.0434916	5.30384	2.91737	-1.66964
hsa-miR-642b-3p	16.9268	0.422968	0.820538	0.0431959	5.26434	2.49881	-1.66563
hsa-miR-943	17.7849	0.389023	0.822265	0.0259625	3.15744	2.18738	-1.65271
hsa-miR-6721-5p	16.5579	0.462268	0.822971	0.0431418	5.24219	2.79183	-1.64743
hsa-miR-3714	16.6857	0.66659	0.824202	0.0428732	5.20178	3.99498	-1.63823
hsa-miR-6806-3p	14.5575	0.668109	0.824248	0.0529847	6.42824	4.58946	-1.63788
hsa-miR-4284	16.7546	0.68026	0.827604	0.0434657	5.252	4.06014	-1.61278
hsa-miR-6863	14.6253	0.384837	0.828361	0.0322511	3.89336	2.63131	-1.60712
hsa-miR-6745	15.7028	0.875258	0.830391	0.0591201	7.11955	5.57388	-1.59194
hsa-miR-6755-3p	15.7083	0.41749	0.83068	0.0429097	5.16561	2.65777	-1.58978
hsa-miR-555	18.032	1.07827	0.831312	0.0537874	6.47018	5.97974	-1.58505
hsa-miR-4768-3p	17.4018	0.964572	0.833306	0.0606142	7.27394	5.54293	-1.57014
hsa-let-7f-1-3p	18.076	0.815894	0.833343	0.0428822	5.1458	4.51368	-1.56986
hsa-miR-6737-5p	14.7277	0.751002	0.83416	0.0488086	5.85123	5.09925	-1.56375
hsa-miR-7109-5p	15.3862	0.23118	0.835039	0.048871	5.85254	1.50252	-1.55718
hsa-let-7c-3p	16.873	0.453961	0.835701	0.0340109	4.06975	2.69045	-1.55223
hsa-miR-7113-5p	14.7754	0.93351	0.83686	0.058071	6.93916	6.31802	-1.54356
hsa-miR-5579-3p	19.2916	0.463206	0.837012	0.0328838	3.92872	2.40107	-1.54243
hsa-miR-548az-5p	16.8702	0.438156	0.838496	0.0431087	5.14119	2.59721	-1.53132
hsa-miR-5589-5p	19.3434	0.897488	0.839258	0.0468762	5.58543	4.63977	-1.52562
hsa-miR-4756-3p	17.5263	0.676153	0.839264	0.0510986	6.0885	3.85794	-1.52558
hsa-miR-3688-5p	16.6927	0.66886	0.839917	0.0521981	6.21467	4.00691	-1.5207
hsa-miR-466	17.0044	0.524304	0.839946	0.0381281	4.53935	3.08334	-1.52048
hsa-miR-30b-3p	18.225	0.379466	0.840212	0.0271496	3.23128	2.08212	-1.51849
hsa-miR-4710	16.933	0.674928	0.844107	0.0377062	4.467	3.98588	-1.48936
hsa-miR-4661-3p	16.7864	0.675072	0.844631	0.0525709	6.22413	4.02155	-1.48544
hsa-miR-758-3p	18.3582	0.950853	0.846352	0.0485696	5.7387	5.17945	-1.47257
hsa-miR-3689b-3p	17.4596	1.37179	0.846365	0.077201	9.12147	7.85698	-1.47247
hsa-miR-433-5p	14.9484	0.463376	0.846659	0.0357642	4.22416	3.09984	-1.47027
hsa-miR-3200-5p	17.4677	0.189885	0.84676	0.0402998	4.7593	1.08706	-1.46952
hsa-miR-1302	18.3212	0.388826	0.847062	0.0263664	3.11269	2.12227	-1.46726
hsa-miR-4648	17.1887	0.762525	0.849045	0.0471038	5.54785	4.43621	-1.45243
hsa-miR-4451	16.8776	0.60093	0.849223	0.0504156	5.93668	3.56051	-1.4511
hsa-miR-3180	17.5765	1.19466	0.852036	0.0700886	8.22601	6.79692	-1.43006
hsa-miR-6731-5p	16.1714	1.26828	0.855168	0.077026	9.00713	7.84274	-1.40664
hsa-miR-6793-5p	16.1789	0.290024	0.855566	0.0408824	4.77841	1.79261	-1.40366
hsa-miR-203b-5p	17.1693	0.265159	0.855888	0.0217401	2.54006	1.54438	-1.40125
hsa-miR-3189-5p	18.8209	0.406291	0.85605	0.0290006	3.38772	2.15872	-1.40004
hsa-miR-7153-5p	16.1991	0.265982	0.856634	0.040467	4.72396	1.64196	-1.39567
hsa-miR-3190-3p	18.8342	0.704029	0.856657	0.0390597	4.55954	3.73803	-1.3955
hsa-miR-4754	17.1952	0.269412	0.85718	0.0218902	2.55374	1.56679	-1.39159
hsa-miR-7976	15.1832	0.413648	0.85968	0.0452304	5.26131	2.72437	-1.37289
hsa-miR-4283	17.4554	0.516968	0.862219	0.0384342	4.45759	2.96166	-1.3539
hsa-miR-5585-3p	18.0126	0.275209	0.862552	0.0427121	4.95182	1.52787	-1.35142
hsa-miR-548aq-3p	18.0374	0.378004	0.863742	0.0445292	5.15538	2.09566	-1.34252
hsa-miR-3610	16.3725	0.738645	0.863864	0.0992893	11.4936	4.51149	-1.34161
hsa-miR-6838-5p	17.4645	1.32042	0.864998	0.0705312	8.15391	7.56056	-1.33312
hsa-miR-548ay-5p	17.4036	0.740598	0.865004	0.0531784	6.14777	4.25543	-1.33308
hsa-miR-6748-5p	16.3763	1.16705	0.866004	0.0726652	8.39086	7.12649	-1.3256
hsa-let-7i-3p	18.8127	0.753365	0.867305	0.0408117	4.70558	4.00456	-1.31587
hsa-miR-4750-5p	18.1232	0.674286	0.867848	0.0520917	6.0024	3.72057	-1.31181
hsa-miR-3122	17.9353	0.0543941	0.869429	0.0403711	4.6434	0.303279	-1.29998
hsa-miR-7851-3p	15.3642	0.73501	0.87021	0.0485452	5.57856	4.78392	-1.29415
hsa-miR-3140-5p	17.5219	0.789505	0.870887	0.0550719	6.32365	4.50581	-1.28908
hsa-miR-6875-3p	16.0569	1.03336	0.871443	0.0746656	8.56804	6.43558	-1.28492
hsa-miR-6516-3p	17.6455	0.528823	0.87396	0.0373927	4.27854	2.99693	-1.2661
hsa-miR-613	18.9598	0.879515	0.874088	0.0459414	5.25593	4.63884	-1.26514
hsa-miR-4649-5p	17.5359	0.406805	0.874161	0.0268703	3.07384	2.31985	-1.2646
hsa-miR-4771	17.5991	0.644919	0.874724	0.0503364	5.75455	3.66449	-1.26038
hsa-miR-6867-5p	16.5484	0.853193	0.875103	0.0594823	6.79717	5.15576	-1.25755
hsa-miR-4666a-3p	17.4138	1.11009	0.876201	0.0696591	7.95013	6.37477	-1.24934
hsa-miR-208b-5p	16.1462	0.48635	0.876289	0.0561562	6.40841	3.01216	-1.24868
hsa-miR-6890-5p	15.4944	0.329755	0.877301	0.0436791	4.9788	2.12821	-1.24112
hsa-miR-4715-5p	20.2208	0.709439	0.877324	0.0411305	4.68818	3.50847	-1.24094
hsa-miR-4288	18.1065	0.771786	0.877728	0.0552605	6.29586	4.26248	-1.23792
hsa-miR-3607-5p	16.6632	1.38811	0.879202	0.118332	13.459	8.33039	-1.2269
hsa-miR-4286	18.1511	0.185353	0.879886	0.0417478	4.74468	1.02117	-1.22178
hsa-miR-6740-5p	16.2134	0.584031	0.879935	0.0590082	6.70598	3.60215	-1.22142
hsa-miR-1185-1-3p	18.1559	0.293677	0.880119	0.0431937	4.90771	1.61753	-1.22004
hsa-miR-4287	18.1584	0.473138	0.880244	0.0467925	5.31586	2.60561	-1.21911
hsa-miR-579-5p	16.6547	0.481554	0.880729	0.0465871	5.2896	2.8914	-1.21548
hsa-miR-6772-5p	16.6702	0.683305	0.881545	0.0532013	6.03501	4.09897	-1.20937
hsa-miR-4792	20.3184	0.133729	0.881561	0.0280204	3.1785	0.658167	-1.20926
hsa-miR-6085	17.748	1.23707	0.882123	0.072886	8.26256	6.97019	-1.20505
hsa-miR-675-3p	16.7418	0.86205	0.883345	0.103869	11.7585	5.1491	-1.19592
hsa-miR-5580-5p	18.4587	0.33424	0.883916	0.0446049	5.04628	1.81074	-1.19164
hsa-miR-6779-5p	16.3007	1.13681	0.884671	0.0794389	8.97949	6.97399	-1.186
hsa-miR-1273h-5p	16.3051	1.3048	0.884912	0.0867184	9.79967	8.00243	-1.18419
hsa-miR-7108-5p	15.6356	0.269376	0.885293	0.0426665	4.81947	1.72283	-1.18135
hsa-miR-4425	17.6056	0.434035	0.885851	0.0474114	5.35208	2.46533	-1.17717
hsa-miR-3692-5p	17.9434	0.715051	0.886325	0.0460371	5.19416	3.98504	-1.17363
hsa-miR-376c-5p	18.2867	0.112214	0.88646	0.0414327	4.67394	0.613638	-1.17261
hsa-miR-6835-5p	16.3359	0.790549	0.886584	0.0659977	7.44404	4.83933	-1.17169
hsa-miR-3713	17.9538	0.04471	0.886841	0.0296273	3.34077	0.249028	-1.16977
hsa-miR-6832-5p	19.509	0.886131	0.887349	0.0464888	5.23907	4.54216	-1.16597
hsa-miR-298	16.8275	1.40946	0.887869	0.119749	13.4873	8.37592	-1.16208
hsa-miR-4514	17.6577	1.27894	0.888471	0.0769582	8.66187	7.243	-1.15758
hsa-miR-3650	19.277	2.2451	0.888712	0.105808	11.9058	11.6465	-1.15578
hsa-miR-6854-5p	19.5495	0.494151	0.889191	0.032313	3.63398	2.52769	-1.1522
hsa-miR-6736-3p	16.8149	0.616418	0.889198	0.0511259	5.74966	3.66591	-1.15214
hsa-miR-6842-5p	16.8306	1.51017	0.890029	0.0890607	10.0065	8.97274	-1.14592
hsa-miR-367-3p	11.761	0.965249	0.891539	0.11094	12.4437	8.20719	-1.13463
hsa-miR-6508-5p	17.9545	0.484825	0.892385	0.0463507	5.19403	2.7003	-1.1283
hsa-miR-575	19.3597	1.63103	0.892522	0.0783613	8.77976	8.42486	-1.12728
hsa-miR-4268	18.4408	0.06439	0.893931	0.0415376	4.64662	0.349172	-1.11675
hsa-miR-202-5p	15.9712	0.481434	0.894117	0.0336922	3.76821	3.01439	-1.11535
hsa-miR-3127-5p	18.1303	0.176392	0.89556	0.0310816	3.47063	0.972913	-1.10456
hsa-miR-3944-5p	17.8165	0.653972	0.896463	0.0538178	6.00335	3.6706	-1.09781
hsa-miR-6869-5p	15.849	0.392641	0.897373	0.0461049	5.13777	2.4774	-1.091
hsa-miR-376b-5p	18.5348	0.459331	0.898489	0.0472119	5.25459	2.47821	-1.08266
hsa-miR-6807-5p	16.5842	1.56692	0.900057	0.0991145	11.012	9.44828	-1.07093
hsa-miR-524-5p	14.5848	0.420675	0.900106	0.0329888	3.665	2.88433	-1.07057
hsa-miR-6889-5p	15.9013	0.251327	0.900337	0.0429502	4.77046	1.58054	-1.06883
hsa-miR-8060	18.1797	1.66872	0.900418	0.087103	9.67361	9.17902	-1.06823
hsa-let-7g-3p	12.2636	0.430677	0.900961	0.0499378	5.54272	3.51183	-1.06417
hsa-miR-4711-3p	18.0768	0.552577	0.901125	0.0330002	3.66211	3.05683	-1.06294
hsa-miR-4666a-5p	17.9099	1.34002	0.901165	0.0798673	8.86268	7.48199	-1.06264
hsa-miR-365b-5p	18.2474	0.230725	0.901344	0.0321181	3.56335	1.26442	-1.0613
hsa-miR-3198	18.2742	0.919986	0.902665	0.0544924	6.03683	5.03435	-1.05142
hsa-miR-6760-5p	16.6457	0.628204	0.903399	0.0614294	6.79981	3.77396	-1.04594
hsa-miR-1178-3p	19.5439	0.286419	0.903591	0.024468	2.70786	1.46552	-1.0445
hsa-miR-6086	18.1815	0.681665	0.90367	0.052493	5.80887	3.74922	-1.04391
hsa-miR-95-5p	15.9606	0.422741	0.903994	0.0353019	3.9051	2.64865	-1.04149
hsa-miR-25-5p	19.6254	0.753504	0.904771	0.0413107	4.56588	3.83944	-1.03568
hsa-miR-4766-5p	18.9056	0.760236	0.905316	0.0560685	6.19325	4.02122	-1.0316
hsa-miR-4300	18.3314	0.157158	0.90549	0.031149	3.44002	0.857317	-1.0303
hsa-miR-548ar-5p	18.9179	0.345029	0.905906	0.0457572	5.05099	1.82382	-1.02719
hsa-miR-4720-3p	20.8847	0.348958	0.906132	0.0319872	3.53008	1.67088	-1.0255
hsa-miR-378b	18.3612	0.18704	0.906966	0.0315963	3.48373	1.01867	-1.01926
hsa-miR-4459	18.0257	0.79123	0.906988	0.0586635	6.46794	4.38946	-1.01909
hsa-miR-5089-3p	20.9054	0.1867	0.907028	0.0293452	3.23531	0.89307	-1.0188
hsa-miR-4280	18.3886	0.578891	0.908317	0.0416335	4.58358	3.1481	-1.00916
hsa-miR-4512	18.0753	0.528624	0.909485	0.0507359	5.57853	2.92457	-1.00042
hsa-miR-4794	18.3096	0.817899	0.910038	0.0572968	6.29609	4.46704	-0.996284
hsa-miR-6839-5p	17.2129	0.503799	0.910245	0.0483256	5.30908	2.92687	-0.994738
hsa-miR-6831-3p	17.2167	0.450706	0.910448	0.0468441	5.14517	2.61784	-0.993219
hsa-miR-590-5p	12.4107	0.246605	0.911767	0.0430921	4.72621	1.98703	-0.983357
hsa-miR-6728-3p	16.1127	0.581164	0.912306	0.0526209	5.7679	3.60687	-0.979328
hsa-miR-6857-3p	17.2536	0.488659	0.912396	0.0479691	5.25749	2.83222	-0.978651
hsa-miR-4661-5p	18.161	0.925963	0.913799	0.06368	6.96871	5.09863	-0.968161
hsa-miR-3611	19.7655	0.873282	0.913835	0.0454218	4.97046	4.41822	-0.967888
hsa-miR-4650-5p	18.3347	1.03287	0.913982	0.054688	5.98348	5.63341	-0.966786
hsa-miR-4662a-3p	18.169	0.516201	0.914203	0.0506032	5.53523	2.8411	-0.965139
hsa-miR-3201	18.8696	1.64903	0.914717	0.090479	9.89147	8.73911	-0.961291
hsa-miR-637	12.4561	0.126531	0.915103	0.0403276	4.40689	1.01581	-0.95841
hsa-miR-4761-5p	19.1201	0.806411	0.915587	0.0578883	6.32253	4.2176	-0.954784
hsa-miR-6847-3p	18.4866	0.412531	0.91562	0.0346293	3.78206	2.23151	-0.954542
hsa-miR-196a-5p	11.8375	0.185993	0.916583	0.0333443	3.63789	1.57121	-0.947338
hsa-miR-6814-5p	16.2042	0.605556	0.917488	0.0536747	5.85018	3.73703	-0.940572
hsa-miR-4282	18.5781	0.0778841	0.917677	0.0308133	3.35775	0.419226	-0.939159
hsa-miR-5002-3p	21.1539	0.76623	0.917809	0.043815	4.77387	3.62217	-0.938167
hsa-miR-6818-5p	17.3594	0.610431	0.917994	0.0519174	5.65553	3.51642	-0.936783
hsa-miR-3144-3p	18.9378	0.455796	0.918025	0.0479328	5.22129	2.40681	-0.936557
hsa-let-7a-3p	19.9165	1.41072	0.918192	0.0688811	7.50181	7.08316	-0.935301
hsa-miR-4711-5p	18.4191	0.231828	0.918193	0.021827	2.37717	1.25863	-0.935298
hsa-miR-3977	18.4274	0.344354	0.918603	0.0252555	2.74934	1.86871	-0.93223
hsa-miR-3692-3p	19.8686	1.04292	0.918604	0.0525598	5.7217	5.2491	-0.932222
hsa-miR-6770-3p	16.2201	0.771704	0.918689	0.0510432	5.5561	4.7577	-0.931587
hsa-miR-6830-3p	17.3763	0.255377	0.918887	0.0428833	4.66688	1.46969	-0.93011
hsa-miR-5187-5p	19.1904	0.366508	0.918952	0.0467074	5.08269	1.90985	-0.929624
hsa-miR-4521	18.2668	0.227634	0.919119	0.0451397	4.91119	1.24617	-0.928372
hsa-miR-7705	18.562	1.16677	0.919353	0.0642466	6.98824	6.2858	-0.926626
hsa-miR-4730	21.1903	0.112174	0.91939	0.0290007	3.15434	0.529363	-0.926345
hsa-miR-4731-3p	21.1907	0.407409	0.919405	0.033613	3.65596	1.92259	-0.926231
hsa-miR-1972	19.8884	0.214604	0.919517	0.0231695	2.51975	1.07905	-0.925394
hsa-miR-6511a-5p	18.5019	0.121517	0.919594	0.0412463	4.48527	0.656778	-0.924818
hsa-miR-6885-5p	20.2243	0.417545	0.919885	0.0306185	3.32851	2.06456	-0.922643
hsa-miR-3911	18.6319	0.698306	0.920334	0.0461504	5.01453	3.74791	-0.919287
hsa-miR-548aq-5p	19.2216	1.40892	0.920446	0.080197	8.71284	7.3299	-0.918449
hsa-miR-450b-5p	19.9802	0.631261	0.921132	0.0369464	4.01098	3.15943	-0.913319
hsa-miR-3148	18.6547	0.689114	0.921461	0.0458372	4.97441	3.69405	-0.910859
hsa-miR-6087	18.5464	0.383003	0.921806	0.0451129	4.89397	2.06511	-0.908277
hsa-miR-6816-3p	16.989	0.383945	0.922029	0.0561621	6.09115	2.25996	-0.906609
hsa-miR-1587	18.3257	0.586105	0.922083	0.0528056	5.72677	3.19828	-0.906204
hsa-let-7a-2-3p	20.002	1.1984	0.922134	0.059763	6.48095	5.99139	-0.905823
hsa-miR-3125	19.9452	0.95565	0.922147	0.048919	5.3049	4.79137	-0.905728
hsa-miR-6874-5p	16.9931	0.845348	0.922249	0.0694705	7.53272	4.97466	-0.904961
hsa-miR-3064-5p	18.5072	0.560411	0.922583	0.0335648	3.63813	3.02807	-0.902468
hsa-miR-8070	20.2842	1.17753	0.922606	0.0587262	6.36525	5.80515	-0.902294
hsa-miR-3143	18.6799	0.656494	0.922708	0.0446823	4.84252	3.51443	-0.901531
hsa-miR-6502-3p	18.5662	0.375439	0.922791	0.0449954	4.87601	2.02216	-0.900909
hsa-miR-609	12.5634	1.13507	0.922987	0.0923054	10.0007	9.0347	-0.899446
hsa-miR-3691-3p	18.3535	0.597832	0.923483	0.0531922	5.75995	3.25732	-0.895735
hsa-miR-7855-5p	16.3094	0.162645	0.923744	0.0280626	3.03792	0.99725	-0.893784
hsa-miR-2682-5p	18.3621	0.084561	0.923919	0.0440962	4.77273	0.460518	-0.892477
hsa-miR-656-5p	18.6562	0.703822	0.924018	0.0448476	4.85354	3.7726	-0.891733
hsa-miR-381-5p	18.7105	0.536265	0.924218	0.0406165	4.39469	2.86611	-0.890238
hsa-miR-514b-3p	19.9939	0.796644	0.924399	0.0424222	4.58917	3.98443	-0.888888
hsa-miR-6808-5p	20.3239	0.223448	0.924415	0.0261878	2.8329	1.09943	-0.888763
hsa-miR-6865-5p	16.3269	0.252616	0.924437	0.0439988	4.75953	1.54723	-0.888599
hsa-miR-3121-3p	19.0705	0.367919	0.924458	0.0463993	5.01909	1.92926	-0.888447
hsa-miR-4746-3p	21.3283	0.197958	0.925378	0.0300301	3.24517	0.928146	-0.881564
hsa-miR-6715b-3p	18.6192	0.528732	0.925423	0.0487499	5.26785	2.83971	-0.881223
hsa-miR-573	12.6171	0.761163	0.926929	0.0686074	7.40158	6.03279	-0.869962
hsa-miR-4718	21.3643	0.416368	0.926939	0.0340173	3.66986	1.9489	-0.869887
hsa-miR-2115-3p	20.0555	0.847327	0.927246	0.0445026	4.79944	4.2249	-0.867592
hsa-miR-6083	20.4047	1.40937	0.928087	0.0685307	7.38408	6.9071	-0.8613
hsa-miR-4770	21.3929	0.519128	0.928179	0.036611	3.9444	2.42664	-0.860618
hsa-miR-8074	20.4084	0.904842	0.928257	0.0477615	5.14529	4.43367	-0.860031
hsa-miR-6860	18.7421	0.343022	0.928274	0.0330471	3.56006	1.83022	-0.859907
hsa-miR-5581-3p	19.3889	0.301801	0.928458	0.0460585	4.96075	1.55657	-0.858531
hsa-miR-4450	18.454	0.811443	0.928541	0.0601057	6.47314	4.39711	-0.85791
hsa-miR-6888-5p	17.1108	0.517665	0.92864	0.0595688	6.41463	3.02536	-0.857171
hsa-miR-7853-5p	16.4041	0.220137	0.92911	0.0294329	3.16786	1.34196	-0.853654
hsa-miR-494-3p	12.0009	0.136466	0.929234	0.0322681	3.47255	1.13713	-0.852729
hsa-miR-8052	17.1238	0.408689	0.929341	0.057055	6.13929	2.38668	-0.851923
hsa-miR-7-5p	12.0088	0.601005	0.929846	0.0556454	5.98436	5.0047	-0.848146
hsa-miR-6754-5p	17.1346	0.607722	0.929932	0.0620858	6.67638	3.54675	-0.847507
hsa-miR-523-3p	14.3389	0.145262	0.930056	0.0230442	2.47772	1.01306	-0.846581
hsa-miR-6802-5p	18.7813	0.866444	0.930215	0.051463	5.53238	4.61334	-0.845392
hsa-miR-7702	16.4348	0.583374	0.930544	0.0533414	5.73228	3.54962	-0.842928
hsa-miR-744-3p	20.1414	0.886271	0.931217	0.046137	4.95448	4.40024	-0.837894
hsa-miR-3127-3p	18.7391	1.21244	0.931381	0.0730695	7.84528	6.4701	-0.836665
hsa-miR-4309	19.2237	0.214389	0.931884	0.0444118	4.76581	1.11523	-0.832907
hsa-miR-4712-3p	19.4638	0.651541	0.932045	0.0538587	5.77854	3.34745	-0.831699
hsa-miR-6507-5p	18.7562	0.833711	0.932236	0.0585486	6.28045	4.44498	-0.830276
hsa-miR-6763-5p	17.181	1.03187	0.932446	0.0769284	8.25017	6.00589	-0.828704
hsa-miR-3917	19.2454	0.671555	0.932936	0.0541146	5.80045	3.48942	-0.825036
hsa-miR-6766-3p	16.4773	0.626365	0.93295	0.0549647	5.89149	3.80138	-0.824935
hsa-miR-1321	20.1797	0.0956568	0.932988	0.0216997	2.32583	0.474024	-0.824648
hsa-miR-3192-5p	19.252	0.622653	0.933253	0.0527346	5.65062	3.23423	-0.822666
hsa-miR-580-5p	16.4773	0.13481	0.933258	0.0278478	2.98393	0.818152	-0.822632
hsa-miR-4324	19.2616	0.541522	0.933722	0.050605	5.4197	2.8114	-0.81916
hsa-miR-3689b-5p	19.2637	0.585207	0.933823	0.0517391	5.54056	3.03787	-0.818408
hsa-miR-6837-5p	20.5337	0.917502	0.933955	0.0483335	5.17514	4.46828	-0.817422
hsa-miR-9500	17.2133	0.858559	0.934199	0.0704516	7.54139	4.98778	-0.815591
hsa-miR-603	20.264	0.454571	0.934213	0.0311783	3.33738	2.24324	-0.815489
hsa-miR-632	20.2697	0.954693	0.934474	0.0497029	5.31881	4.70996	-0.813533
hsa-miR-6831-5p	16.5045	0.208687	0.934493	0.0436898	4.67525	1.26442	-0.813396
hsa-miR-3135a	18.9271	0.428481	0.934914	0.0376572	4.02787	2.26386	-0.810244
hsa-miR-4297	19.297	0.828253	0.935434	0.0590819	6.31599	4.29215	-0.806356
hsa-miR-577	14.0442	0.265673	0.935683	0.0275849	2.9481	1.89169	-0.804492
hsa-miR-216b-3p	20.576	0.631719	0.935881	0.0377179	4.0302	3.07017	-0.803013
hsa-miR-185-3p	20.3033	0.809777	0.936026	0.0439168	4.69183	3.9884	-0.80193
hsa-miR-4458	18.605	1.58717	0.936136	0.0914079	9.76438	8.5309	-0.801105
hsa-miR-4531	18.7793	0.597851	0.936146	0.035279	3.76854	3.18357	-0.801035
hsa-miR-451b	21.5778	1.01764	0.936204	0.0528866	5.64905	4.71615	-0.8006
hsa-miR-1257	20.2525	1.68705	0.936352	0.0808607	8.63572	8.33011	-0.799496
hsa-miR-5695	19.5616	0.577433	0.936729	0.0520704	5.55875	2.95187	-0.796669
hsa-miR-551a	12.751	0.312988	0.936767	0.0462861	4.94105	2.45462	-0.796392
hsa-miR-21-3p	20.3199	0.67394	0.936791	0.0387453	4.13595	3.31665	-0.796206
hsa-miR-4294	19.3286	0.280996	0.936966	0.045501	4.8562	1.45379	-0.794899
hsa-miR-6804-5p	16.5604	0.398692	0.937657	0.047862	5.10443	2.4075	-0.789736
hsa-miR-3912-3p	18.987	0.395911	0.937876	0.0368606	3.93022	2.08516	-0.788092
hsa-miR-4789-3p	19.5956	0.237002	0.938355	0.0456324	4.86302	1.20947	-0.784509
hsa-miR-3144-5p	19.3627	0.251771	0.938621	0.0451709	4.81248	1.30029	-0.782524
hsa-miR-887-5p	17.295	0.942448	0.938638	0.0737227	7.85423	5.44924	-0.782399
hsa-miR-4670-3p	18.6636	0.262705	0.939087	0.0465281	4.95461	1.40758	-0.779042
hsa-miR-6849-5p	16.5861	0.556733	0.939108	0.0527292	5.61482	3.35664	-0.778881
hsa-miR-6812-5p	18.9744	0.433017	0.939782	0.0358257	3.81213	2.28211	-0.773839
hsa-miR-6084	18.9107	0.618188	0.939914	0.0517998	5.51113	3.26898	-0.772854
hsa-miR-8485	17.3192	0.242637	0.939949	0.0547736	5.82729	1.40097	-0.772592
hsa-miR-7110-3p	16.6221	0.461453	0.941455	0.0375893	3.99268	2.77615	-0.761327
hsa-miR-6071	18.9469	0.433865	0.941711	0.0470195	4.99299	2.2899	-0.759414
hsa-miR-4727-3p	19.6823	1.65777	0.942508	0.0909544	9.65026	8.42267	-0.753457
hsa-miR-891a-3p	20.7222	0.693242	0.94253	0.0399974	4.24362	3.34541	-0.75329
hsa-miR-455-3p	20.4447	1.35592	0.942546	0.0667089	7.07752	6.63214	-0.753168
hsa-miR-6757-5p	17.8279	0.0479144	0.942769	0.041836	4.43756	0.26876	-0.751499
hsa-miR-6817-3p	16.6465	0.458117	0.94284	0.0374868	3.97595	2.75203	-0.750969
hsa-miR-4505	18.7428	0.428235	0.943074	0.0497128	5.27135	2.2848	-0.749221
hsa-miR-7111-3p	19.047	0.296367	0.943376	0.0323309	3.42715	1.55598	-0.746962
hsa-miR-4703-3p	18.7524	0.881594	0.943554	0.063062	6.68345	4.70124	-0.745628
hsa-miR-5001-5p	21.7488	0.28152	0.943621	0.0317836	3.36826	1.29442	-0.745132
hsa-miR-342-3p	12.4502	1.00994	0.943782	0.11685	12.381	8.11187	-0.743925
hsa-miR-3612	20.4163	0.0917733	0.943924	0.0219081	2.32096	0.44951	-0.742861
hsa-miR-450b-3p	14.0558	0.231769	0.944	0.0346122	3.66655	1.64893	-0.742296
hsa-miR-4305	19.4749	0.302628	0.94406	0.0461373	4.88712	1.55394	-0.74185
hsa-miR-651-3p	17.3959	0.464095	0.94411	0.0590443	6.25396	2.66785	-0.741475
hsa-miR-6826-5p	16.6693	0.22892	0.944132	0.0300353	3.18126	1.3733	-0.741309
hsa-miR-3169	19.4775	0.410009	0.944187	0.048052	5.08924	2.10504	-0.740894
hsa-miR-3944-3p	19.4781	0.617342	0.944215	0.0530061	5.61377	3.16942	-0.740686
hsa-miR-500b-5p	19.1173	0.847243	0.944312	0.0523558	5.54434	4.43181	-0.739964
hsa-miR-552-3p	12.8544	0.291649	0.944367	0.0458155	4.85145	2.26886	-0.739553
hsa-miR-1273f	18.9521	0.905563	0.944763	0.0489981	5.18629	4.77816	-0.736591
hsa-miR-567	20.4929	0.282506	0.944768	0.0267327	2.82955	1.37855	-0.736551
hsa-miR-6797-3p	16.6844	0.375584	0.944984	0.0344654	3.64719	2.25111	-0.734933
hsa-miR-6080	20.7784	2.06608	0.945085	0.0971591	10.2805	9.94341	-0.734178
hsa-miR-933	20.4419	1.68203	0.945108	0.0806897	8.53762	8.22837	-0.734009
hsa-miR-6820-5p	17.8732	0.597821	0.945164	0.0524607	5.55044	3.34479	-0.733591
hsa-miR-1245b-5p	19.7395	0.561014	0.945249	0.0520004	5.50124	2.84208	-0.732954
hsa-miR-3921	19.1507	0.159727	0.945962	0.0324871	3.43429	0.834051	-0.727624
hsa-miR-1185-2-3p	19.5153	0.950147	0.946017	0.0635832	6.72115	4.86874	-0.727213
hsa-miR-1537-5p	19.102	0.503195	0.946101	0.0381545	4.03281	2.63425	-0.726582
hsa-miR-4315	19.5271	0.763462	0.94659	0.0573882	6.06262	3.90976	-0.722924
hsa-miR-542-5p	16.9212	0.34224	0.946734	0.0287214	3.03373	2.02255	-0.721852
hsa-miR-4742-5p	19.7727	1.3052	0.946836	0.076781	8.10922	6.60101	-0.721086
hsa-miR-650	20.5381	1.38576	0.94685	0.068036	7.18552	6.74727	-0.720984
hsa-miR-7850-5p	16.727	0.14334	0.947086	0.0433942	4.58187	0.85694	-0.719219
hsa-miR-544b	19.5379	1.41878	0.947115	0.0815847	8.61402	7.26169	-0.718996
hsa-miR-4466	18.8261	1.84718	0.947265	0.103264	10.9013	9.81179	-0.717877
hsa-miR-6892-3p	16.7351	0.360496	0.947549	0.0472821	4.98993	2.15413	-0.715754
hsa-miR-1284	20.4982	0.196644	0.947711	0.0234165	2.47085	0.959326	-0.714541
hsa-miR-224-5p	12.2398	0.62561	0.94773	0.057563	6.07377	5.11128	-0.714397
hsa-miR-4274	19.5535	0.392455	0.947871	0.0478629	5.04951	2.00708	-0.713346
hsa-miR-548ar-3p	19.7943	0.211352	0.947873	0.0457796	4.82972	1.06774	-0.713334
hsa-miR-1199-3p	16.7471	0.729858	0.948539	0.0494948	5.21801	4.35811	-0.708353
hsa-miR-4798-5p	21.8657	0.451754	0.948695	0.0354184	3.73339	2.06604	-0.707187
hsa-miR-6764-3p	17.9459	0.680052	0.94901	0.0553198	5.82921	3.78945	-0.704825
hsa-miR-93-3p	14.1306	1.28834	0.949027	0.0919385	9.68766	9.11735	-0.704703
hsa-miR-4786-5p	21.8968	0.918592	0.950043	0.0496105	5.22193	4.1951	-0.697105
hsa-miR-3606-3p	19.0588	0.960569	0.950079	0.0515751	5.42851	5.04003	-0.696829
hsa-miR-4801	19.8439	0.751847	0.950245	0.0574417	6.04494	3.78881	-0.695593
hsa-miR-764	19.6038	0.167087	0.950308	0.0447711	4.71123	0.852322	-0.695122
hsa-miR-1276	20.5554	0.107534	0.950359	0.0222036	2.33634	0.52314	-0.694738
hsa-miR-516a-3p	14.1511	1.07573	0.950404	0.0786664	8.27715	7.60175	-0.694401
hsa-miR-3136-3p	19.1245	0.488771	0.950537	0.0486709	5.12036	2.55574	-0.693409
hsa-miR-1180-5p	17.5151	0.461057	0.950582	0.0593058	6.2389	2.63234	-0.693073
hsa-miR-215-3p	16.7894	0.377449	0.950622	0.047828	5.03123	2.24814	-0.692768
hsa-miR-4740-5p	19.0701	2.20022	0.950645	0.111344	11.7124	11.5375	-0.6926
hsa-miR-6747-3p	17.9773	0.510873	0.95067	0.0500303	5.26264	2.84176	-0.692411
hsa-miR-3151-5p	19.6139	0.591132	0.950798	0.0525547	5.52743	3.01385	-0.691457
hsa-miR-3614-5p	14.1589	0.553597	0.950924	0.0484989	5.10019	3.9099	-0.690514
hsa-miR-580-5p	16.7976	0.39898	0.951085	0.0484034	5.08929	2.37522	-0.689311
hsa-miR-4696	18.9023	0.0646146	0.951096	0.0452982	4.76274	0.341835	-0.68923
hsa-miR-338-5p	20.6362	0.406467	0.951373	0.0300634	3.16	1.96968	-0.687158
hsa-miR-5683	21.9309	0.387392	0.951525	0.0340293	3.5763	1.76642	-0.686022
hsa-miR-187-5p	12.9563	0.175659	0.951852	0.0428089	4.49744	1.35577	-0.683575
hsa-miR-5691	19.1531	0.732914	0.951958	0.0557764	5.85912	3.82662	-0.682779
hsa-miR-4713-5p	19.8851	0.352968	0.952218	0.0479307	5.03358	1.77504	-0.680833
hsa-miR-6846-3p	18.0069	0.831655	0.952236	0.060936	6.39926	4.61853	-0.680704
hsa-miR-3159	19.6456	0.337977	0.952336	0.0470698	4.94256	1.72037	-0.679952
hsa-miR-3937	19.646	0.41279	0.952353	0.0484522	5.08763	2.10114	-0.679824
hsa-miR-515-5p	12.3007	0.182189	0.95245	0.0342872	3.5999	1.48112	-0.679102
hsa-miR-1250-3p	19.2347	0.704572	0.952671	0.0454316	4.76887	3.66303	-0.677445
hsa-miR-3689a-5p	20.6059	0.390148	0.952693	0.0282127	2.96136	1.89338	-0.677287
hsa-miR-372-5p	17.5578	1.95202	0.952896	0.118863	12.4739	11.1177	-0.675769
hsa-miR-1178-5p	19.2959	0.415934	0.953133	0.0378205	3.96802	2.15556	-0.673989
hsa-miR-6887-5p	18.0251	0.153625	0.953198	0.0429956	4.51067	0.85228	-0.67351
hsa-miR-8058	19.2467	0.949312	0.953268	0.0552996	5.80105	4.93233	-0.672984
hsa-miR-1911-3p	20.6223	0.645813	0.953449	0.0369169	3.87193	3.13163	-0.671626
hsa-miR-6088	19.1834	0.418759	0.953467	0.0471474	4.94484	2.18292	-0.671492
hsa-miR-548bb-5p	20.966	1.3268	0.953617	0.0652827	6.8458	6.32838	-0.670376
hsa-miR-1271-5p	14.2087	0.702642	0.95427	0.0565997	5.93121	4.94516	-0.665491
hsa-miR-6886-3p	18.0532	0.268806	0.954683	0.0446122	4.67298	1.48896	-0.662398
hsa-miR-450a-1-3p	18.0549	0.640128	0.954771	0.0541701	5.67363	3.54546	-0.661745
hsa-miR-6848-3p	17.5946	0.406474	0.954896	0.0583439	6.10997	2.31022	-0.660811
hsa-miR-6751-3p	19.2826	0.446586	0.955044	0.0366022	3.83252	2.31601	-0.659705
hsa-miR-548t-5p	19.3361	0.548247	0.955121	0.0417836	4.37469	2.83535	-0.659125
hsa-miR-6783-5p	18.0742	0.344901	0.955791	0.0460976	4.82298	1.90825	-0.654117
hsa-miR-5582-3p	22.0395	0.334896	0.956234	0.0330954	3.46101	1.51952	-0.650799
hsa-miR-4665-5p	19.0091	0.318983	0.956473	0.0481883	5.03813	1.67805	-0.649015
hsa-miR-17-5p	13.83	0.238994	0.956623	0.0272244	2.84589	1.72808	-0.647892
hsa-miR-6785-3p	19.3216	0.599565	0.956975	0.0416624	4.35355	3.10308	-0.64526
hsa-miR-4270	20.7008	1.3886	0.957078	0.0677984	7.08389	6.70796	-0.64449
hsa-miR-7704	21.0493	0.0462132	0.957406	0.0250847	2.62007	0.219548	-0.642035
hsa-miR-548u	19.7509	0.77335	0.957437	0.0580815	6.06635	3.91553	-0.641801
hsa-miR-6758-5p	18.1064	0.693935	0.957496	0.0560835	5.85731	3.83253	-0.64136
hsa-miR-3935	19.7532	0.702266	0.957552	0.0559235	5.84026	3.5552	-0.640942
hsa-miR-518a-5p	14.871	0.25452	0.958615	0.027185	2.83587	1.71152	-0.632996
hsa-miR-6825-5p	16.9293	1.33764	0.958856	0.0806041	8.40627	7.90133	-0.631193
hsa-miR-6777-3p	18.1365	0.818261	0.959085	0.060639	6.32259	4.51169	-0.629476
hsa-miR-1298-5p	18.1784	0.486614	0.959144	0.104593	10.9049	2.67688	-0.629038
hsa-miR-6821-5p	17.6747	0.858035	0.959245	0.0715018	7.45397	4.85458	-0.628286
hsa-miR-1269b	19.0679	0.717138	0.95943	0.0581321	6.05902	3.76097	-0.6269
hsa-miR-4435	19.251	0.371543	0.959661	0.0267875	2.79135	1.92999	-0.625173
hsa-miR-6752-3p	16.9497	0.397707	0.960011	0.0355853	3.70676	2.3464	-0.622554
hsa-miR-8053	16.951	0.855076	0.960083	0.0557184	5.8035	5.04441	-0.622013
hsa-miR-3152-3p	19.8064	0.142774	0.96013	0.0450226	4.68922	0.720848	-0.621664
hsa-miR-548bb-3p	17.6921	0.211639	0.960184	0.055513	5.78149	1.19624	-0.621258
hsa-miR-3591-3p	22.1349	0.351988	0.960374	0.0335422	3.49262	1.59019	-0.619838
hsa-miR-4694-5p	19.0947	0.548738	0.96078	0.0533431	5.55206	2.87376	-0.616801
hsa-miR-4327	19.8208	0.563952	0.96083	0.0522436	5.43734	2.84525	-0.616432
hsa-miR-6805-5p	18.1716	0.312993	0.960945	0.0456692	4.75253	1.72243	-0.615566
hsa-miR-548x-3p	19.4697	0.178059	0.961721	0.0332248	3.45472	0.914542	-0.609769
hsa-miR-6757-3p	19.4282	0.810322	0.962254	0.0497406	5.16918	4.17086	-0.605779
hsa-miR-6798-5p	17.7356	0.484369	0.962549	0.0604595	6.28118	2.73105	-0.60357
hsa-miR-6837-3p	17.7446	0.834433	0.963034	0.0708389	7.35581	4.70247	-0.599948
hsa-miR-6727-3p	18.2164	0.45556	0.963312	0.0490002	5.08664	2.50083	-0.597865
hsa-miR-96-5p	12.7094	1.20421	0.963434	0.128271	13.314	9.47494	-0.596957
hsa-miR-3129-3p	19.3844	0.505539	0.963459	0.0495856	5.14663	2.60796	-0.596768
hsa-miR-7114-3p	17.0241	0.719568	0.963912	0.0595169	6.17451	4.22675	-0.593384
hsa-miR-6844	18.2302	0.842896	0.964044	0.0617271	6.40293	4.62361	-0.592392
hsa-miR-6881-5p	18.2414	0.48179	0.964637	0.0497472	5.15709	2.64119	-0.587961
hsa-miR-4452	19.3539	0.786449	0.964788	0.0437668	4.53641	4.06353	-0.586828
hsa-miR-548av-3p	20.1519	0.687864	0.964994	0.0561337	5.817	3.4134	-0.585286
hsa-miR-676-3p	20.8763	0.813462	0.965192	0.0435602	4.51311	3.89659	-0.583811
hsa-miR-4763-3p	22.2471	0.30877	0.96524	0.0328692	3.40529	1.38791	-0.583451
hsa-miR-204-3p	19.545	0.78542	0.96544	0.0503948	5.21988	4.01851	-0.58195
hsa-miR-6753-5p	19.494	0.675861	0.965515	0.0446069	4.62002	3.46702	-0.581394
hsa-miR-8062	17.7938	0.271312	0.965708	0.0565739	5.85829	1.52475	-0.57995
hsa-miR-6867-3p	17.7989	1.03472	0.965983	0.078352	8.11112	5.8134	-0.577895
hsa-miR-378a-5p	12.7438	0.134841	0.966037	0.0909343	9.41313	1.05809	-0.577491
hsa-miR-6750-5p	17.8018	0.791195	0.966143	0.0695004	7.1936	4.44445	-0.576697
hsa-miR-548f-5p	17.066	0.68965	0.966282	0.0584497	6.04892	4.04108	-0.575655
hsa-miR-4314	19.9388	0.952449	0.96655	0.0643228	6.65489	4.77685	-0.573648
hsa-miR-6767-3p	21.2556	0.820197	0.966793	0.0450429	4.65901	3.85873	-0.571838
hsa-miR-4656	19.3957	0.584029	0.966873	0.0350399	3.62405	3.01113	-0.571234
hsa-miR-652-3p	20.9779	0.194212	0.967124	0.0255201	2.63876	0.925793	-0.569359
hsa-miR-1267	14.4018	0.387327	0.96724	0.0409882	4.23765	2.68943	-0.56849
hsa-miR-1264	20.923	0.352798	0.967353	0.0274087	2.83337	1.68617	-0.567644
hsa-miR-8063	17.0804	0.452158	0.967414	0.0377692	3.90414	2.64724	-0.56719
hsa-miR-6882-5p	17.0841	0.419041	0.967624	0.036528	3.77502	2.45282	-0.565622
hsa-miR-6506-5p	21.2748	1.04722	0.967663	0.0539172	5.5719	4.92235	-0.565328
hsa-miR-4632-3p	20.2083	1.4006	0.967697	0.0810919	8.37988	6.93082	-0.565072
hsa-miR-6878-5p	19.5402	0.436437	0.967805	0.0366145	3.78325	2.23353	-0.564263
hsa-miR-6873-3p	17.0873	0.308572	0.967808	0.0328137	3.39051	1.80585	-0.564242
hsa-miR-548aj-5p	19.235	0.485626	0.96784	0.0520667	5.37968	2.5247	-0.564001
hsa-miR-6750-3p	19.5444	0.87346	0.96801	0.0523954	5.4127	4.46911	-0.562734
hsa-miR-1269a	14.4143	0.282839	0.968079	0.0369584	3.81771	1.96221	-0.562215
hsa-miR-6082	21.2855	0.600433	0.968149	0.0372125	3.84367	2.82086	-0.561693
hsa-miR-221-3p	12.7736	1.04882	0.9683	0.120516	12.4461	8.21084	-0.560561
hsa-miR-6716-3p	19.4827	0.903792	0.968344	0.0621599	6.41919	4.63894	-0.560236
hsa-miR-496	12.5071	0.444968	0.968431	0.0468694	4.83972	3.55772	-0.559584
hsa-miR-138-5p	12.7804	0.687019	0.968814	0.104517	10.7881	5.37556	-0.556723
hsa-miR-223-3p	12.5136	0.351076	0.968931	0.041829	4.31703	2.80556	-0.555844
hsa-miR-4704-5p	19.4437	0.39179	0.96927	0.0276318	2.85079	2.01499	-0.553313
hsa-miR-6877-5p	21.3107	0.494641	0.969296	0.0338617	3.49343	2.3211	-0.553115
hsa-miR-6744-5p	17.1136	0.559111	0.969296	0.0421483	4.34835	3.26705	-0.553114
hsa-miR-5692c	20.2435	0.418948	0.969383	0.049873	5.14482	2.06954	-0.552465
hsa-miR-6803-3p	17.1164	0.252543	0.969455	0.0312811	3.22667	1.47544	-0.551925
hsa-miR-6845-3p	19.5802	0.466051	0.969784	0.0375467	3.87166	2.38022	-0.549469
hsa-miR-548an	19.2795	0.366503	0.970079	0.0496361	5.1167	1.90099	-0.547257
hsa-miR-7706	17.1408	0.122404	0.970516	0.0442295	4.55732	0.714112	-0.543992
hsa-miR-4506	19.4742	0.144933	0.970788	0.0208678	2.14957	0.74423	-0.541955
hsa-miR-3145-5p	19.5327	1.09818	0.970825	0.0695319	7.16215	5.62228	-0.541678
hsa-miR-548ba	17.8889	1.5491	0.970869	0.100419	10.3432	8.65952	-0.54135
hsa-miR-300	21.0013	0.226108	0.970973	0.0244561	2.51872	1.07664	-0.540574
hsa-miR-6748-3p	18.3613	0.672256	0.970973	0.055799	5.74671	3.66127	-0.540571
hsa-miR-519d-3p	12.8111	0.0670962	0.971137	0.0909773	9.36812	0.523736	-0.539347
hsa-miR-6746-5p	21.3518	0.576519	0.971167	0.0364764	3.75594	2.70009	-0.539125
hsa-miR-1270	14.4702	0.469333	0.971831	0.0447935	4.60919	3.24345	-0.534155
hsa-miR-6505-5p	21.369	0.565449	0.97195	0.0361305	3.71732	2.64612	-0.533269
hsa-miR-561-3p	13.2312	0.256208	0.972048	0.0457363	4.70515	1.93639	-0.532532
hsa-miR-5693	20.2997	0.958222	0.972074	0.0648222	6.66844	4.72037	-0.532338
hsa-miR-7114-3p	17.1645	0.430319	0.972177	0.0370445	3.81047	2.50703	-0.531567
hsa-miR-548aw	22.409	0.339256	0.972267	0.0336264	3.45856	1.51393	-0.530893
hsa-miR-629-3p	13.2343	0.36552	0.972272	0.0495926	5.10069	2.76192	-0.530855
hsa-miR-6746-3p	17.9157	0.693356	0.972322	0.0666394	6.85364	3.8701	-0.530488
hsa-miR-6726-5p	19.6399	0.612804	0.972742	0.0424677	4.36577	3.1202	-0.527343
hsa-miR-129-5p	12.8329	0.794742	0.972795	0.109127	11.2179	6.19299	-0.526949
hsa-miR-6716-5p	19.575	0.680862	0.972927	0.0548513	5.63776	3.47823	-0.525957
hsa-miR-671-3p	14.4883	0.733548	0.973047	0.0586733	6.02985	5.06305	-0.525066
hsa-miR-5000-3p	20.3204	1.44643	0.973063	0.0830554	8.53545	7.11813	-0.524941
hsa-miR-3183	19.7001	1.16785	0.973097	0.0661719	6.80013	5.92816	-0.524689
hsa-miR-1-5p	19.6556	0.489888	0.973519	0.0383721	3.94159	2.49236	-0.521534
hsa-miR-548v	19.7125	0.809502	0.973712	0.0514894	5.28795	4.10654	-0.520093
hsa-miR-6872-3p	19.6622	0.616286	0.973847	0.0426147	4.37591	3.13437	-0.519082
hsa-miR-4639-5p	22.4476	0.669287	0.973939	0.0419578	4.30806	2.98156	-0.518394
hsa-miR-3915	20.0918	0.189977	0.973963	0.0460585	4.72898	0.945549	-0.518212
hsa-miR-510-3p	17.9525	0.60461	0.974321	0.0641403	6.58308	3.36783	-0.515532
hsa-miR-4717-5p	20.3477	0.559114	0.974371	0.0531337	5.45313	2.7478	-0.515164
hsa-miR-1307-5p	20.1004	0.175025	0.974383	0.0459382	4.7146	0.870753	-0.515072
hsa-miR-139-3p	13.2473	0.419265	0.974477	0.0379038	3.88966	3.16491	-0.514371
hsa-miR-493-5p	12.8581	1.13942	0.974705	0.125587	12.8846	8.86148	-0.512661
hsa-miR-3675-3p	21.0827	0.977511	0.974736	0.0503501	5.1655	4.63656	-0.512428
hsa-miR-6776-3p	21.4323	0.0936243	0.974827	0.0258051	2.64715	0.436838	-0.511753
hsa-miR-4328	20.1099	0.130622	0.974841	0.0456108	4.67879	0.649541	-0.511645
hsa-miR-6743-3p	21.4411	0.271039	0.975226	0.0282892	2.90079	1.26411	-0.508766
hsa-miR-6852-5p	17.9734	0.744201	0.975455	0.0683785	7.00992	4.14056	-0.507058
hsa-miR-338-3p	12.8701	1.08863	0.975609	0.123034	12.611	8.45865	-0.505904
hsa-miR-6762-3p	18.4507	0.582049	0.975704	0.0530583	5.43795	3.15461	-0.505192
hsa-miR-6741-3p	18.4514	0.459574	0.975737	0.0495839	5.08168	2.49073	-0.504945
hsa-miR-6768-5p	17.9868	0.361635	0.976183	0.058601	6.00308	2.01055	-0.501612
hsa-miR-1910-3p	19.7117	0.821407	0.976296	0.0504369	5.16615	4.16711	-0.500763
hsa-miR-619-5p	17.9915	1.25498	0.976435	0.0876894	8.98057	6.97539	-0.499725
hsa-miR-4756-5p	22.5058	0.448943	0.976464	0.0360748	3.69444	1.99479	-0.499507
hsa-miR-3154	21.1211	0.663629	0.976513	0.037892	3.88034	3.14201	-0.49914
hsa-miR-6827-5p	17.2422	0.318076	0.976581	0.033315	3.41139	1.84475	-0.498636
hsa-miR-592	21.1832	0.29722	0.976592	0.0277507	2.84159	1.40309	-0.498554
hsa-miR-6861-5p	21.4726	0.774957	0.976661	0.0435045	4.45442	3.60905	-0.498036
hsa-miR-6070	19.6548	0.747265	0.976896	0.0570804	5.84304	3.80195	-0.496275
hsa-miR-548as-3p	22.5159	0.712541	0.976902	0.0433424	4.43672	3.16462	-0.496233
hsa-miR-6811-5p	18.0001	0.333679	0.976903	0.0581492	5.9524	1.85376	-0.496225
hsa-miR-4736	22.5161	0.605316	0.976914	0.040157	4.11059	2.68836	-0.496142
hsa-miR-363-5p	12.8368	0.587722	0.977012	0.0498896	5.10635	4.57843	-0.49541
hsa-miR-4714-3p	22.5216	0.580012	0.97715	0.0394533	4.03759	2.57536	-0.494378
hsa-miR-8059	18.0053	0.270559	0.977186	0.0571906	5.85258	1.50266	-0.494106
hsa-miR-8067	21.4919	0.859857	0.977539	0.0467007	4.77738	4.00084	-0.491472
hsa-miR-3182	19.7937	0.176916	0.977724	0.0337245	3.44929	0.893801	-0.490088
hsa-miR-6781-5p	19.7433	0.145659	0.977864	0.0307189	3.14143	0.737763	-0.489041
hsa-miR-6778-3p	17.2708	0.348833	0.977879	0.048243	4.93343	2.01978	-0.488924
hsa-miR-4802-5p	20.421	1.20501	0.977882	0.0738323	7.55023	5.90083	-0.488907
hsa-miR-1973	21.1516	0.51292	0.977921	0.0325301	3.32645	2.42497	-0.488615
hsa-miR-4719	22.5472	0.215804	0.978264	0.0318285	3.25357	0.95712	-0.48605
hsa-miR-369-3p	12.9053	0.165826	0.978284	0.092363	9.44132	1.28494	-0.485895
hsa-miR-520f-5p	19.7532	0.274613	0.978355	0.0328253	3.35515	1.39022	-0.485366
hsa-miR-5007-3p	20.4313	1.77914	0.978376	0.0968612	9.90021	8.70792	-0.485209
hsa-miR-4673	19.6284	1.76057	0.978474	0.0899553	9.19343	8.96952	-0.484477
hsa-miR-7112-3p	17.2841	0.677625	0.978633	0.0584151	5.96905	3.9205	-0.483285
hsa-miR-4695-5p	20.4371	0.302019	0.978651	0.0483121	4.9366	1.4778	-0.48315
hsa-miR-28-5p	12.9129	0.568714	0.978854	0.101199	10.3385	4.40424	-0.481633
hsa-miR-550a-3-5p	19.8177	0.41207	0.978909	0.0384429	3.92711	2.0793	-0.481226
hsa-miR-6134	21.5226	0.912554	0.978934	0.0487447	4.97936	4.23998	-0.481034
hsa-miR-3200-3p	20.197	0.980041	0.979065	0.0656887	6.70933	4.85241	-0.480057
hsa-miR-7-1-3p	21.243	1.84833	0.979349	0.0885815	9.04494	8.70086	-0.477933
hsa-miR-31-5p	20.5758	0.480536	0.979403	0.0318375	3.25071	2.33544	-0.477528
hsa-miR-7152-3p	17.293	0.550988	0.979455	0.0419983	4.28793	3.1862	-0.477139
hsa-miR-7154-3p	19.7801	0.820009	0.979686	0.0504424	5.14884	4.14562	-0.475414
hsa-miR-6893-5p	18.0517	0.49936	0.979703	0.0616878	6.29658	2.76628	-0.475283
hsa-miR-1292-5p	14.5934	0.112675	0.980106	0.032977	3.36463	0.772095	-0.472272
hsa-miR-6782-5p	18.5343	0.843374	0.980121	0.06224	6.35023	4.55035	-0.472156
hsa-miR-3912-5p	17.3118	0.283593	0.980199	0.0469501	4.78986	1.63815	-0.471575
hsa-miR-515-3p	12.6604	0.045912	0.9803	0.0323604	3.30107	0.362642	-0.470819
hsa-miR-4524b-3p	22.5995	0.498345	0.980529	0.0373789	3.81211	2.20512	-0.469105
hsa-miR-6759-3p	18.5479	0.267084	0.980841	0.0456837	4.6576	1.43997	-0.466775
hsa-miR-3157-3p	19.7351	0.89645	0.980886	0.0622842	6.34979	4.54242	-0.466437
hsa-miR-548p	14.6085	0.178039	0.981122	0.0342831	3.49427	1.21874	-0.46467
hsa-miR-3676-3p	21.2821	1.05976	0.981151	0.0545417	5.55895	4.97955	-0.464452
hsa-miR-3137	20.2432	0.316028	0.981305	0.0479801	4.88942	1.56116	-0.463306
hsa-miR-8083	17.3342	0.613793	0.981465	0.0562076	5.72691	3.54095	-0.462105
hsa-miR-132-5p	13.3606	0.596154	0.981549	0.0607441	6.18859	4.46204	-0.461478
hsa-miR-5689	22.632	0.53168	0.981941	0.0382687	3.89725	2.34924	-0.45855
hsa-miR-432-5p	12.9563	0.384729	0.98215	0.0963833	9.81351	2.96943	-0.456987
hsa-miR-4767	20.5173	0.272507	0.982491	0.0480821	4.8939	1.32818	-0.454438
hsa-miR-5581-5p	20.5179	0.299282	0.982519	0.0484471	4.9309	1.45864	-0.454223
hsa-miR-648	13.3753	0.406749	0.98263	0.0516576	5.25707	3.04105	-0.453396
hsa-miR-7158-3p	18.1085	0.161108	0.982788	0.0562737	5.72592	0.889677	-0.452214
hsa-miR-3117-5p	21.6081	1.15077	0.982826	0.058293	5.93116	5.32561	-0.45193
hsa-miR-6830-5p	21.6148	0.276718	0.983128	0.0285878	2.90784	1.28023	-0.449669
hsa-miR-6775-5p	17.3645	0.400379	0.983185	0.0497219	5.05723	2.30573	-0.449242
hsa-miR-3136-5p	20.2828	0.456864	0.983222	0.0506553	5.15197	2.25247	-0.44897
hsa-miR-5588-3p	20.5371	0.791343	0.983439	0.0598474	6.08553	3.85324	-0.447345
hsa-miR-4745-3p	22.6671	0.617945	0.983462	0.0406703	4.13542	2.72618	-0.447172
hsa-miR-3605-5p	14.6434	0.250568	0.983463	0.0363384	3.69494	1.71113	-0.447166
hsa-miR-4783-3p	19.795	0.466729	0.983863	0.0494342	5.0245	2.35782	-0.444177
hsa-miR-412-3p	12.9829	1.14275	0.984161	0.126403	12.8438	8.802	-0.441948
hsa-miR-6794-5p	18.1339	0.87561	0.984165	0.0731929	7.43706	4.82858	-0.441913
hsa-miR-205-3p	18.6533	1.31113	0.984202	0.124942	12.6947	7.02897	-0.441636
hsa-miR-1266-5p	21.3489	1.42498	0.984231	0.0700518	7.11742	6.6747	-0.44142
hsa-miR-4762-5p	20.559	0.701707	0.984489	0.0572662	5.81685	3.41314	-0.439495
hsa-miR-192-3p	21.3551	1.02085	0.984515	0.052979	5.38123	4.78034	-0.439298
hsa-miR-3074-5p	19.8099	1.54722	0.984603	0.0884436	8.98266	7.81037	-0.438638
hsa-miR-6717-5p	19.8109	0.24894	0.984653	0.0454066	4.61143	1.25658	-0.438268
hsa-miR-4290	21.2999	1.79227	0.984779	0.085844	8.71708	8.41444	-0.437325
hsa-miR-3675-5p	21.3044	0.576538	0.984985	0.034836	3.5367	2.70619	-0.435781
hsa-miR-1293	14.6663	0.223154	0.985006	0.0355691	3.61105	1.52154	-0.435625
hsa-miR-571	13.4086	0.329098	0.985081	0.0486721	4.94093	2.45437	-0.435063
hsa-miR-6734-3p	19.8949	0.633336	0.985373	0.0434664	4.41116	3.1834	-0.432879
hsa-miR-4734	20.5783	0.772794	0.985414	0.0593617	6.02404	3.75538	-0.432575
hsa-miR-624-3p	13.4132	0.507328	0.985414	0.0563453	5.71793	3.78231	-0.432574
hsa-miR-1268a	14.6754	0.0721392	0.985613	0.0326389	3.31153	0.491567	-0.431087
hsa-miR-548j-3p	19.9028	0.393666	0.985762	0.0358641	3.63821	1.97795	-0.429971
hsa-miR-7974	19.9046	0.492096	0.985852	0.0387334	3.92892	2.47227	-0.429298
hsa-miR-3941	19.9632	0.292667	0.986094	0.0358916	3.63978	1.46604	-0.427492
hsa-miR-4303	20.3468	0.515682	0.986328	0.0520915	5.28135	2.53446	-0.425736
hsa-miR-3141	19.9707	0.888745	0.986468	0.0548385	5.55908	4.45024	-0.424695
hsa-miR-6761-5p	18.6624	0.494095	0.986899	0.0509275	5.16035	2.64754	-0.421469
hsa-miR-6881-3p	17.4316	0.204679	0.986983	0.045911	4.65165	1.17419	-0.420839
hsa-miR-6886-3p	17.4343	0.634574	0.987137	0.0571409	5.78855	3.6398	-0.419688
hsa-miR-320e	19.9848	0.996204	0.987163	0.0591862	5.99558	4.9848	-0.419494
hsa-miR-1287-5p	21.3545	1.5754	0.987301	0.0762275	7.72079	7.37739	-0.418463
hsa-miR-890	14.7066	0.770356	0.987713	0.0610171	6.17761	5.23815	-0.415379
hsa-miR-1324	14.7087	0.718946	0.987851	0.0581207	5.88355	4.8879	-0.414348
hsa-miR-4298	21.3689	1.37954	0.98797	0.0676325	6.8456	6.45581	-0.413457
hsa-miR-647	13.4506	0.452858	0.988167	0.0538748	5.452	3.36682	-0.411982
hsa-miR-6834-3p	17.4478	0.165296	0.988223	0.0298633	3.02192	0.947375	-0.41157
hsa-miR-3155a	20.0069	0.0145567	0.988256	0.0329313	3.33227	0.0727582	-0.411322
hsa-miR-6756-5p	18.2112	0.686487	0.988358	0.0671825	6.79739	3.76959	-0.410558
hsa-miR-6829-3p	17.4583	1.07603	0.988493	0.0754418	7.632	6.16346	-0.409551
hsa-miR-6507-3p	19.8894	0.933795	0.988557	0.0638586	6.45978	4.69494	-0.40907
hsa-miR-4329	20.0178	0.364558	0.988794	0.0375421	3.79676	1.82117	-0.407298
hsa-miR-6500-5p	19.8946	0.392891	0.988817	0.0480227	4.85658	1.97486	-0.407122
hsa-miR-6778-5p	18.2216	0.802122	0.988923	0.0708808	7.16747	4.40205	-0.406333
hsa-miR-130a-3p	14.9279	0.410608	0.98902	0.0352161	3.56071	2.7506	-0.405603
hsa-miR-499b-5p	20.6559	0.973761	0.989129	0.0659163	6.66408	4.71421	-0.404794
hsa-miR-3665	18.7504	0.577588	0.989324	0.108933	11.0109	3.08041	-0.403333
hsa-miR-6813-3p	19.9777	0.920044	0.98947	0.0546755	5.52573	4.60536	-0.402238
hsa-miR-495-5p	20.413	0.191079	0.989535	0.0467762	4.72709	0.936064	-0.401754
hsa-miR-6888-3p	21.7617	0.874038	0.989808	0.047416	4.79042	4.01641	-0.39971
hsa-miR-3195	21.409	0.721238	0.989823	0.0402481	4.06619	3.36885	-0.3996
hsa-miR-2276-5p	19.9854	0.466658	0.989852	0.0380502	3.84403	2.335	-0.399384
hsa-miR-378h	19.8576	1.16142	0.989901	0.0612414	6.18662	5.84872	-0.399021
hsa-miR-548ah-3p	19.675	0.126024	0.98998	0.0474542	4.79345	0.640529	-0.398429
hsa-miR-6862-3p	18.7216	0.696212	0.99003	0.0572584	5.7835	3.71876	-0.39805
hsa-miR-2115-5p	21.4169	0.827841	0.990188	0.0444216	4.48618	3.86536	-0.396873
hsa-miR-5100	19.8635	0.443031	0.990195	0.029774	3.00689	2.23038	-0.396822
hsa-miR-3919	21.4173	1.68657	0.990208	0.0811709	8.19736	7.87476	-0.39672
hsa-miR-3689f	19.6799	0.592986	0.990226	0.0557049	5.62547	3.01315	-0.396591
hsa-miR-3686	18.769	1.53344	0.990309	0.132309	13.3604	8.17007	-0.395965
hsa-miR-92a-2-5p	13.4803	0.429168	0.990345	0.0528928	5.34084	3.18367	-0.395696
hsa-miR-4741	20.6865	0.451573	0.990597	0.0514266	5.19147	2.18293	-0.393812
hsa-miR-425-5p	13.4854	0.494541	0.99072	0.0559011	5.64247	3.66724	-0.39289
hsa-miR-6747-5p	18.2585	0.737761	0.990925	0.0688828	6.95137	4.04065	-0.39136
hsa-miR-432-3p	12.8022	0.690518	0.991276	0.0625826	6.31334	5.39376	-0.388732
hsa-miR-4487	19.7043	0.134204	0.99145	0.04758	4.79904	0.681092	-0.387436
hsa-miR-653-5p	13.4958	0.758686	0.991485	0.0701028	7.07048	5.62164	-0.387172
hsa-miR-7112-3p	17.5067	0.357867	0.991559	0.0349349	3.52323	2.04418	-0.386615
hsa-miR-548h-5p	18.7957	0.684948	0.991717	0.110891	11.1817	3.64417	-0.385434
hsa-miR-5704	20.7211	0.679096	0.992252	0.0569374	5.7382	3.27732	-0.381438
hsa-miR-6812-3p	20.0339	0.88555	0.992255	0.0533082	5.37243	4.42026	-0.381411
hsa-miR-885-3p	14.7748	0.21042	0.992291	0.0354359	3.57112	1.42418	-0.381143
hsa-miR-6732-3p	17.5256	0.467409	0.992307	0.0519158	5.23183	2.667	-0.381025
hsa-miR-760	21.4671	0.383958	0.99251	0.028738	2.89548	1.78859	-0.379508
hsa-miR-6821-3p	18.77	1.01898	0.99259	0.0695461	7.00652	5.42878	-0.378907
hsa-miR-552-5p	17.5312	1.0466	0.992624	0.0742143	7.47658	5.96994	-0.378657
hsa-miR-302d-3p	13.0951	0.32103	0.99267	0.0959853	9.66941	2.45152	-0.378313
hsa-miR-6769a-3p	18.2907	0.294489	0.992673	0.0583797	5.88106	1.61005	-0.378286
hsa-miR-1197	21.5326	0.598887	0.992701	0.0369327	3.72043	2.7813	-0.37808
hsa-miR-6078	19.9735	1.21439	0.992738	0.0747213	7.52679	6.07998	-0.377803
hsa-miR-146a-5p	13.0969	0.668282	0.992805	0.105781	10.6548	5.1026	-0.377301
hsa-miR-4474-5p	19.732	0.50555	0.992845	0.0535871	5.39733	2.56208	-0.376998
hsa-miR-6840-3p	18.2971	0.91518	0.99302	0.0749796	7.55066	5.00178	-0.375691
hsa-miR-3126-3p	21.4793	0.823793	0.993071	0.0442939	4.4603	3.8353	-0.375314
hsa-miR-671-5p	21.5474	0.239042	0.993381	0.026907	2.70863	1.10938	-0.372992
hsa-miR-7844-5p	21.8403	0.303931	0.993385	0.02939	2.95857	1.39161	-0.372959
hsa-miR-7110-3p	17.5463	0.694725	0.99348	0.0595556	5.99465	3.95937	-0.372254
hsa-miR-1282	21.4937	0.14608	0.993737	0.023614	2.37628	0.679644	-0.370332
hsa-miR-1277-3p	14.7968	0.798857	0.993768	0.062751	6.31445	5.39885	-0.370095
hsa-miR-33b-3p	21.5579	1.05867	0.993864	0.0546374	5.49747	4.91082	-0.36938
hsa-miR-5580-3p	20.7553	0.297425	0.993891	0.048933	4.92338	1.43301	-0.369175
hsa-miR-371a-3p	12.8372	0.396391	0.99399	0.044785	4.50558	3.08782	-0.368434
hsa-miR-6758-5p	17.5559	0.274956	0.994019	0.0473722	4.76572	1.56618	-0.368219
hsa-miR-6855-3p	20.0719	0.838687	0.994138	0.0514494	5.17527	4.17841	-0.367331
hsa-miR-497-5p	13.9579	0.160776	0.994157	0.0252281	2.53764	1.15187	-0.367191
hsa-miR-6730-3p	21.8575	0.290719	0.994166	0.0291303	2.93013	1.33007	-0.36712
hsa-miR-331-5p	21.5657	1.90902	0.994223	0.0913746	9.19055	8.85214	-0.366691
hsa-miR-939-3p	20.128	0.695386	0.994235	0.0477176	4.79943	3.45482	-0.366604
hsa-miR-5187-3p	22.9175	0.65676	0.994327	0.0420475	4.22874	2.86576	-0.36592
hsa-miR-554	13.5354	0.129255	0.994395	0.0436864	4.39326	0.954937	-0.365406
hsa-miR-548e-5p	20.0773	0.752912	0.994406	0.0480899	4.83604	3.75006	-0.36533
hsa-miR-378a-3p	20.0787	0.924022	0.994475	0.0549241	5.52293	4.602	-0.364812
hsa-miR-3614-3p	14.8098	0.276773	0.994639	0.0375036	3.77058	1.86886	-0.363583
hsa-miR-8080	21.8685	1.2522	0.99467	0.0625964	6.29319	5.72605	-0.363352
hsa-miR-3934-5p	20.1372	0.522252	0.994688	0.0419952	4.22194	2.59347	-0.363216
hsa-miR-548g-5p	20.1415	0.342763	0.994903	0.0372189	3.74096	1.70178	-0.361606
hsa-miR-6842-3p	17.5665	0.38592	0.994948	0.0359573	3.61398	2.19691	-0.361272
hsa-miR-519e-5p	12.8497	0.487384	0.994954	0.0498989	5.01519	3.79297	-0.361225
hsa-miR-6506-3p	21.8778	0.479448	0.995091	0.0339195	3.40869	2.19148	-0.360204
hsa-miR-6833-5p	17.575	0.536176	0.995101	0.0541087	5.43751	3.05079	-0.360127
hsa-miR-612	13.5461	0.257278	0.995178	0.0466738	4.69	1.89928	-0.359555
hsa-miR-297	14.8178	0.889313	0.995179	0.0680403	6.83699	6.00165	-0.359546
hsa-miR-6820-3p	18.8255	0.433239	0.995521	0.0496923	4.99159	2.30134	-0.356985
hsa-miR-6763-3p	18.3458	1.03705	0.995662	0.0796212	7.99681	5.65282	-0.35593
hsa-miR-3606-5p	14.8256	0.707861	0.995699	0.0576487	5.78977	4.7746	-0.355653
hsa-miR-1296-5p	14.8268	0.76281	0.995786	0.0607295	6.09865	5.14479	-0.355006
hsa-miR-2355-3p	20.1627	0.467578	0.995949	0.0404269	4.05914	2.31903	-0.353788
hsa-miR-4272	20.1671	0.643461	0.996169	0.0459523	4.61291	3.19064	-0.352142
hsa-miR-6779-3p	21.9071	1.02774	0.996426	0.0534973	5.36892	4.69135	-0.35022
hsa-let-7b-5p	13.1447	0.26942	0.996429	0.0954122	9.57541	2.04964	-0.350198
hsa-miR-6791-5p	20.1183	1.25432	0.996435	0.0691761	6.94236	6.23474	-0.350151
hsa-miR-5708	22.9693	0.672334	0.996577	0.0425593	4.27054	2.92709	-0.349087
hsa-miR-20b-5p	14.4972	0.538353	0.996601	0.0433296	4.34774	3.71349	-0.348913
hsa-miR-1468-3p	20.123	1.12544	0.996669	0.0635088	6.37211	5.59281	-0.348405
hsa-miR-4311	20.1842	0.593113	0.997013	0.0442897	4.44224	2.9385	-0.345828
hsa-miR-628-3p	13.572	1.1494	0.997081	0.09465	9.49271	8.46893	-0.345321
hsa-miR-562	13.5747	0.169212	0.997282	0.0445358	4.46572	1.24652	-0.343822
hsa-miR-6856-3p	17.615	0.325848	0.997367	0.0485351	4.86632	1.84983	-0.343179
hsa-miR-769-5p	13.5774	0.507737	0.997479	0.0567541	5.68975	3.73957	-0.342341
hsa-miR-6772-3p	18.8652	1.19595	0.997623	0.0771521	7.7336	6.33946	-0.341271
hsa-miR-7112-5p	21.9335	0.590713	0.997623	0.0374207	3.75099	2.6932	-0.341269
hsa-miR-142-3p	12.8844	0.665232	0.997642	0.0610301	6.11744	5.16309	-0.341125
hsa-miR-3197	20.1979	0.311706	0.997687	0.0366307	3.67156	1.54326	-0.34079
hsa-miR-548aj-3p	19.8285	0.3792	0.997702	0.0510918	5.12095	1.9124	-0.340679
hsa-miR-3167	20.1988	1.80293	0.997731	0.0950578	9.52739	8.92594	-0.340458
hsa-miR-193a-5p	12.6869	0.333921	0.997805	0.0346229	3.46991	2.632	-0.339904
hsa-miR-208b-3p	14.8572	0.330797	0.997828	0.0395144	3.96004	2.2265	-0.339732
hsa-miR-6789-3p	18.3869	0.448242	0.997895	0.0614639	6.15936	2.43783	-0.339235
hsa-miR-320b	21.584	0.490188	0.997912	0.0320927	3.21599	2.27108	-0.339109
hsa-miR-378f	19.8379	1.07349	0.998174	0.0718748	7.20063	5.4113	-0.337145
hsa-miR-548t-3p	20.084	0.64364	0.998229	0.0546357	5.47327	3.20474	-0.336735
hsa-miR-106a-5p	13.1695	0.870677	0.99831	0.114348	11.4541	6.6113	-0.336133
hsa-miR-6758-3p	18.3966	0.191634	0.99842	0.0574241	5.7515	1.04168	-0.335308
hsa-miR-3131	20.5968	1.68415	0.998443	0.093837	9.39833	8.17676	-0.335135
hsa-miR-4700-5p	19.8444	0.286626	0.9985	0.0495774	4.96519	1.44437	-0.334709
hsa-miR-640	21.6585	1.22162	0.998502	0.061487	6.15793	5.6404	-0.334693
hsa-miR-1238-5p	20.2144	0.254599	0.998502	0.0355627	3.56161	1.25949	-0.334691
hsa-miR-371b-5p	23.0164	0.679016	0.998618	0.0428045	4.28638	2.95014	-0.333829
hsa-miR-625-3p	13.5938	0.122011	0.998686	0.0437539	4.38114	0.897546	-0.333314
hsa-miR-4769-3p	23.0205	0.0698443	0.998797	0.0312062	3.12437	0.3034	-0.332486
hsa-let-7a-5p	13.177	0.345468	0.998874	0.0970303	9.71396	2.62176	-0.33191
hsa-miR-3923	20.6156	0.770596	0.999357	0.0594943	5.95326	3.73792	-0.328301
hsa-miR-34b-3p	13.6037	0.369216	0.999412	0.0507196	5.07495	2.71408	-0.327891
hsa-miR-140-5p	12.9088	0.110513	0.999536	0.0338937	3.39094	0.856106	-0.326958
hsa-miR-6787-5p	18.9023	0.357531	0.999584	0.0481436	4.81637	1.89147	-0.326604
hsa-miR-6856-5p	20.1823	0.620477	0.999607	0.0433142	4.33313	3.07436	-0.326427
hsa-miR-6742-5p	18.4201	2.09866	0.999698	0.127163	12.7202	11.3933	-0.32575
hsa-miR-1471	21.6265	0.251637	0.999876	0.0255677	2.55708	1.16356	-0.324415
hsa-miR-4717-3p	23.0468	0.657033	0.999938	0.042184	4.21866	2.85086	-0.323956
hsa-miR-6069	20.1197	0.915936	1	0.0635698	6.35696	4.55243	-0.323467
hsa-miR-8081	18.4265	0.507561	1.00004	0.0629169	6.29142	2.75452	-0.323175
hsa-miR-181a-2-3p	21.6938	1.03424	1.00013	0.0537046	5.36975	4.76742	-0.322502
hsa-miR-4267	20.2498	1.27606	1.00025	0.0712983	7.12803	6.3016	-0.321608
hsa-miR-1245b-3p	20.8891	1.25542	1.0003	0.0763809	7.63581	6.00994	-0.321254
hsa-miR-6764-5p	17.6677	0.30477	1.00035	0.0482195	4.82025	1.72501	-0.32085
hsa-miR-7153-3p	20.1981	0.201679	1.00039	0.0321393	3.21268	0.998504	-0.320582
hsa-miR-604	21.7082	1.65932	1.00079	0.0803961	8.03322	7.64373	-0.317545
hsa-miR-148b-5p	21.7158	0.928635	1.00115	0.0494456	4.9389	4.2763	-0.314918
hsa-miR-219a-5p	13.2081	0.427747	1.00124	0.099105	9.89825	3.23851	-0.314235
hsa-miR-3914	20.6553	0.738828	1.00128	0.0586102	5.85352	3.57694	-0.3139
hsa-miR-6718-5p	20.1473	0.34808	1.00138	0.0476798	4.76142	1.72767	-0.313193
hsa-miR-3617-5p	18.9788	1.41224	1.00138	0.129453	12.9275	7.44114	-0.313188
hsa-miR-3607-3p	18.9819	1.24683	1.00154	0.124649	12.4457	6.56852	-0.311967
hsa-miR-1273a	18.9835	0.660756	1.00163	0.111476	11.1295	3.48068	-0.311315
hsa-miR-105-5p	13.2136	0.14654	1.00165	0.0943457	9.41899	1.10901	-0.311119
hsa-let-7f-5p	12.9387	0.403908	1.00185	0.0453723	4.52887	3.12171	-0.309679
hsa-miR-4701-5p	20.923	0.642441	1.00192	0.0563344	5.62265	3.0705	-0.309128
hsa-miR-6074	20.1584	0.806041	1.00193	0.0598433	5.97282	3.99853	-0.30908
hsa-miR-107	13.2193	0.580592	1.00209	0.103549	10.3333	4.39199	-0.307884
hsa-miR-6803-5p	20.2337	1.32232	1.00215	0.0722897	7.21344	6.53525	-0.307393
hsa-miR-4316	20.6761	0.374997	1.00229	0.049872	4.9758	1.81367	-0.306357
hsa-miR-876-3p	14.9238	0.750034	1.0023	0.0601235	5.99858	5.02576	-0.306318
hsa-miR-6850-3p	22.0383	1.09402	1.00239	0.0562229	5.60888	4.96416	-0.305606
hsa-miR-3142	20.2951	0.73788	1.00249	0.0494355	4.93127	3.63576	-0.304876
hsa-miR-4768-5p	20.937	0.375045	1.00259	0.050524	5.03934	1.7913	-0.304099
hsa-miR-4787-5p	20.1733	2.00993	1.00267	0.109357	10.9066	9.96333	-0.303542
hsa-miR-4750-3p	23.1101	0.636097	1.00268	0.0416394	4.1528	2.75247	-0.303421
hsa-miR-548x-5p	22.0474	0.229936	1.0028	0.0281933	2.81145	1.04292	-0.302529
hsa-miR-4783-5p	23.1166	0.724565	1.00297	0.0442831	4.4152	3.13439	-0.301288
hsa-miR-6510-3p	20.18	0.0407161	1.003	0.0445483	4.44151	0.201765	-0.301055
hsa-miR-3147	20.306	0.527203	1.00303	0.0423646	4.22368	2.5963	-0.30086
hsa-miR-5684	20.1827	0.571311	1.00313	0.0527949	5.263	2.8307	-0.300058
hsa-miR-766-5p	20.3107	0.820891	1.00326	0.052548	5.23773	4.04167	-0.299118
hsa-miR-26a-5p	13.2356	1.24727	1.00332	0.133216	13.2775	9.42362	-0.298661
hsa-miR-6720-3p	20.1881	0.257905	1.00341	0.046329	4.61718	1.27751	-0.298026
hsa-miR-6866-3p	18.4892	0.843267	1.00345	0.0729114	7.26609	4.56086	-0.297717
hsa-miR-216a-5p	15.4226	0.904241	1.00346	0.0630576	6.28399	5.86308	-0.297587
hsa-miR-196b-3p	19.0214	0.352027	1.00363	0.107709	10.732	1.85069	-0.296371
hsa-miR-937-5p	20.3192	1.61211	1.00368	0.0863665	8.60498	7.93391	-0.295963
hsa-miR-519e-3p	13.4101	0.491771	1.0037	0.0432415	4.30823	3.66716	-0.295856
hsa-miR-362-3p	21.7726	0.411076	1.00377	0.0312148	3.10977	1.88804	-0.295332
hsa-miR-8068	17.7234	0.401709	1.00384	0.0367076	3.65673	2.26654	-0.294804
hsa-miR-6513-5p	20.1987	1.43138	1.00393	0.0839378	8.36091	7.08651	-0.294095
hsa-miR-3659	21.7784	1.06424	1.00403	0.0549797	5.47589	4.88665	-0.293331
hsa-miR-3613-3p	14.9526	1.02665	1.00423	0.076392	7.60703	6.86603	-0.291864
hsa-miR-6124	20.2073	0.601938	1.00436	0.053674	5.34412	2.97882	-0.290917
hsa-miR-4296	20.3335	0.665887	1.00439	0.0469202	4.67153	3.27483	-0.290687
hsa-miR-6729-3p	18.9957	0.633768	1.00452	0.0557045	5.54537	3.33638	-0.289668
hsa-miR-1258	21.7894	0.869189	1.00454	0.0471368	4.69238	3.98904	-0.289544
hsa-miR-134-3p	18.5095	0.412026	1.00455	0.0610628	6.07864	2.22603	-0.289481
hsa-miR-6508-3p	20.2115	0.447927	1.00456	0.0498226	4.95962	2.2162	-0.289358
hsa-miR-4775	20.979	1.13757	1.0046	0.072156	7.18253	5.42242	-0.289061
hsa-miR-1288-3p	21.797	0.58108	1.00489	0.0365271	3.63495	2.66587	-0.286946
hsa-miR-4530	19.9737	0.759523	1.00501	0.0611544	6.08496	3.80261	-0.286029
hsa-miR-581	13.6814	0.412002	1.00512	0.052668	5.23998	3.01141	-0.285215
hsa-miR-1304-3p	20.3523	0.849786	1.00532	0.0536998	5.34158	4.17537	-0.283726
hsa-miR-4441	19.9811	0.989206	1.00538	0.0689813	6.86122	4.95071	-0.283264
hsa-miR-6759-5p	19.013	0.573364	1.00544	0.0538766	5.35853	3.01565	-0.282839
hsa-miR-766-3p	13.6866	0.848497	1.0055	0.0757953	7.53804	6.19945	-0.282322
hsa-miR-6755-5p	17.7601	0.0737122	1.00558	0.0454536	4.52011	0.415043	-0.281725
hsa-miR-374b-5p	21.7537	0.484736	1.00576	0.0320427	3.18592	2.22829	-0.280413
hsa-miR-328-5p	18.5326	0.69777	1.0058	0.0683431	6.7949	3.7651	-0.280115
hsa-miR-4760-3p	20.189	1.29581	1.00642	0.0677094	6.72775	6.4184	-0.275489
hsa-miR-1252-5p	14.9853	0.306437	1.00643	0.0388569	3.86087	2.04492	-0.275412
hsa-miR-6760-3p	18.55	0.556892	1.00675	0.0644691	6.40369	3.0021	-0.273018
hsa-miR-513b-5p	21.7774	0.264428	1.00685	0.0259822	2.58053	1.21423	-0.272229
hsa-miR-3668	14.9934	0.324508	1.00697	0.039528	3.92543	2.16434	-0.271343
hsa-miR-6132	22.1446	1.38995	1.00723	0.0684719	6.79806	6.27671	-0.269438
hsa-miR-8088	20.3364	0.413409	1.00724	0.036949	3.66835	2.03285	-0.269356
hsa-miR-4731-5p	23.2167	0.580833	1.00731	0.0402024	3.99107	2.50179	-0.26882
hsa-miR-6077	20.2691	1.21402	1.00743	0.0750926	7.45389	5.9895	-0.267938
hsa-miR-27a-3p	13.2908	1.14874	1.0075	0.12831	12.7354	8.64312	-0.267391
hsa-miR-7157-3p	17.7957	0.338605	1.0076	0.0492381	4.88667	1.90274	-0.26666
hsa-miR-3165	20.3986	0.680427	1.0076	0.0475021	4.71437	3.33566	-0.266638
hsa-miR-182-5p	13.2931	1.19033	1.00768	0.130482	12.9488	8.95449	-0.266063
hsa-miR-214-5p	21.8621	0.301717	1.00789	0.0285264	2.8303	1.38009	-0.264477
hsa-miR-3177-5p	20.2804	2.00439	1.00799	0.109202	10.8337	9.8834	-0.263753
hsa-miR-3928-3p	20.4065	0.992468	1.00799	0.0594222	5.8951	4.86349	-0.263722
hsa-miR-3156-3p	20.2822	0.116068	1.00808	0.0450982	4.47368	0.572263	-0.263067
hsa-miR-6873-5p	18.5773	0.27261	1.00823	0.0589172	5.84363	1.46743	-0.261946
hsa-miR-19b-2-5p	13.7264	0.523305	1.00843	0.0578622	5.73788	3.8124	-0.26048
hsa-miR-4782-5p	23.2438	0.165353	1.00849	0.0321702	3.18994	0.711386	-0.260014
hsa-miR-3124-3p	22.1734	0.846349	1.00854	0.0466395	4.62447	3.81695	-0.259646
hsa-miR-296-3p	13.7293	0.433256	1.00864	0.0537021	5.32421	3.1557	-0.258881
hsa-miR-429	14.0005	0.22074	1.00881	0.0278085	2.75657	1.57666	-0.257616
hsa-miR-8072	20.3735	0.55344	1.00908	0.0412409	4.08699	2.71647	-0.255614
hsa-miR-4744	23.2594	0.821804	1.00916	0.0474985	4.70673	3.53322	-0.254976
hsa-miR-7161-3p	19.088	0.914608	1.0094	0.0658659	6.52522	4.79153	-0.253155
hsa-miR-6787-3p	17.8336	0.676375	1.00974	0.0594325	5.88589	3.7927	-0.250618
hsa-miR-7978	17.834	0.339524	1.00977	0.0493482	4.88709	1.9038	-0.250451
hsa-miR-942-3p	20.3878	0.970614	1.00979	0.0571124	5.65589	4.76075	-0.250303
hsa-miR-2355-5p	20.837	0.616774	1.01009	0.0555372	5.49825	2.96	-0.248039
hsa-miR-6804-3p	20.3964	0.741418	1.01021	0.0479588	4.7474	3.63504	-0.247134
hsa-miR-6801-5p	17.8365	0.36334	1.01024	0.0355514	3.5191	2.03706	-0.246918
hsa-miR-873-3p	20.4542	0.74937	1.01035	0.0500312	4.95187	3.66365	-0.246102
hsa-miR-5188	23.2881	1.20711	1.01041	0.0610748	6.04457	5.18335	-0.245649
hsa-miR-127-5p	13.7544	0.228748	1.01048	0.0464764	4.59942	1.66309	-0.245095
hsa-miR-6125	20.3308	0.455975	1.0105	0.0502374	4.97155	2.24278	-0.244993
hsa-miR-8055	18.6197	0.293722	1.01053	0.0593405	5.87223	1.57748	-0.244763
hsa-miR-6824-3p	17.8419	0.430707	1.01055	0.0378948	3.74993	2.41402	-0.244608
hsa-miR-1255b-5p	15.0468	0.405044	1.01056	0.0428397	4.23921	2.69189	-0.244516
hsa-miR-519c-5p	14.8713	0.280899	1.01086	0.0297827	2.94629	1.88886	-0.242302
hsa-miR-545-5p	21.93	1.66786	1.01102	0.0808484	7.99674	7.60538	-0.241094
hsa-miR-7843-5p	20.4142	0.622427	1.01109	0.0436302	4.31517	3.04899	-0.240553
hsa-miR-761	20.4717	0.363557	1.01121	0.0381758	3.77525	1.7759	-0.239646
hsa-miR-5571-5p	23.3081	1.50296	1.01128	0.072396	7.15888	6.44825	-0.239167
hsa-miR-492	13.3406	0.3386	1.01128	0.0980104	9.69172	2.53812	-0.23914
hsa-miR-17-3p	14.3928	0.346011	1.01132	0.033377	3.30035	2.40406	-0.238852
hsa-miR-378c	20.867	0.0100657	1.01154	0.0468723	4.63374	0.0482376	-0.237161
hsa-miR-7847-3p	18.6395	0.664053	1.01161	0.067624	6.68482	3.56261	-0.236692
hsa-miR-138-2-3p	13.7698	0.550188	1.01161	0.0592927	5.86121	3.99562	-0.236655
hsa-miR-5003-5p	23.3159	0.973869	1.01161	0.0526775	5.20727	4.17684	-0.236634
hsa-miR-3622a-3p	15.0656	1.1093	1.01182	0.0815381	8.05856	7.36314	-0.235101
hsa-miR-7846-3p	20.4325	0.989545	1.012	0.0579398	5.72528	4.84299	-0.233751
hsa-miR-15a-5p	13.0708	0.0977481	1.01208	0.0340588	3.36524	0.747834	-0.233159
hsa-miR-642b-5p	20.1165	0.660215	1.01219	0.0584431	5.77392	3.28196	-0.232313
hsa-miR-4738-3p	23.3389	0.346249	1.01261	0.0348884	3.44538	1.48357	-0.229156
hsa-miR-370-3p	13.0803	0.463784	1.01281	0.0489277	4.83086	3.54566	-0.227659
hsa-miR-342-5p	13.7884	0.3973	1.01298	0.0523342	5.16637	2.88141	-0.226421
hsa-miR-6885-3p	20.4555	1.54917	1.01314	0.0827308	8.1658	7.57338	-0.225243
hsa-miR-30d-5p	13.3654	0.7542	1.01316	0.110676	10.9238	5.64292	-0.225061
hsa-miR-6739-5p	19.1617	0.393939	1.0133	0.0494822	4.88327	2.05587	-0.22402
hsa-miR-4758-5p	23.3564	0.337716	1.01337	0.0347519	3.42934	1.44593	-0.223508
hsa-miR-373-3p	12.9709	0.496163	1.01343	0.045032	4.44354	3.82521	-0.223081
hsa-miR-885-5p	15.0912	0.167032	1.01354	0.0350364	3.45683	1.10682	-0.222217
hsa-miR-30e-5p	13.3721	0.831518	1.01367	0.113854	11.2319	6.21828	-0.221262
hsa-miR-24-1-5p	14.325	0.528298	1.01375	0.0438542	4.32595	3.68795	-0.220667
hsa-miR-5189-3p	17.8986	0.267167	1.01376	0.0327908	3.23459	1.49267	-0.220606
hsa-miR-374a-5p	13.7125	0.68025	1.01378	0.0552696	5.45184	4.96082	-0.220436
hsa-miR-384	13.374	0.453554	1.01381	0.100867	9.94929	3.39131	-0.220217
hsa-miR-3618	21.9354	0.550059	1.01416	0.0343514	3.38719	2.50764	-0.217605
hsa-miR-1233-5p	22.3015	0.644978	1.01436	0.0395221	3.89624	2.89208	-0.21607
hsa-miR-1256	21.9421	1.12556	1.01447	0.0569357	5.61236	5.1297	-0.215268
hsa-miR-4308	21.9422	0.268572	1.01448	0.0262256	2.58514	1.224	-0.21523
hsa-miR-4737	23.3836	2.11081	1.01455	0.096864	9.54747	9.02688	-0.214667
hsa-miR-16-5p	12.7541	0.635617	1.01457	0.0555236	5.4726	4.98363	-0.214496
hsa-miR-6832-3p	20.4847	0.620672	1.01458	0.0436445	4.30172	3.02993	-0.214425
hsa-miR-6834-3p	17.9219	2.03523	1.01474	0.123957	12.2156	11.3561	-0.213247
hsa-miR-3605-3p	15.1102	0.329291	1.01482	0.0399196	3.93368	2.17926	-0.212681
hsa-miR-130b-3p	15.2661	0.164988	1.01503	0.0254383	2.50616	1.08075	-0.211084
hsa-miR-5692b	21.1974	1.19786	1.01506	0.0746742	7.35662	5.65099	-0.210851
hsa-miR-4777-3p	20.423	0.564412	1.01508	0.0530604	5.22722	2.7636	-0.210714
hsa-miR-422a	13.3912	0.791707	1.01512	0.112326	11.0653	5.91213	-0.210441
hsa-miR-32-5p	14.1058	0.232845	1.01516	0.0284201	2.79958	1.6507	-0.210138
hsa-miR-6719-3p	20.4247	1.71617	1.01516	0.0964602	9.50195	8.40242	-0.210097
hsa-miR-875-5p	15.1154	0.320449	1.01517	0.0396033	3.90116	2.12002	-0.210074
hsa-miR-3123	20.9431	0.191612	1.01523	0.0479488	4.72295	0.914919	-0.209588
hsa-miR-1181	15.1184	0.754989	1.01536	0.0606363	5.97187	4.99386	-0.208586
hsa-miR-200b-3p	13.1135	0.386291	1.01538	0.0447725	4.40943	2.94576	-0.208468
hsa-miR-4774-3p	21.2064	0.899605	1.01549	0.0643712	6.33891	4.24213	-0.207625
hsa-miR-5571-3p	23.4065	1.02087	1.01554	0.0543975	5.3565	4.36147	-0.207251
hsa-miR-582-5p	13.8255	0.617269	1.01571	0.0628775	6.19051	4.46471	-0.206014
hsa-miR-1306-5p	20.563	0.99608	1.01573	0.0597151	5.87906	4.84403	-0.205888
hsa-miR-590-3p	22.033	0.582105	1.01577	0.0367449	3.61745	2.64197	-0.205567
hsa-miR-1292-3p	20.9608	0.534406	1.01609	0.0537371	5.28861	2.54954	-0.203142
hsa-miR-4803	21.2227	0.341145	1.01627	0.0505793	4.97696	1.60746	-0.201809
hsa-miR-3681-5p	21.9816	0.870839	1.01629	0.0464388	4.56943	3.96168	-0.201631
hsa-miR-29b-1-5p	13.8336	0.585317	1.0163	0.0612242	6.02422	4.23112	-0.201582
hsa-miR-591	13.8338	0.46633	1.01631	0.0554354	5.45455	3.37096	-0.201486
hsa-miR-202-3p	15.7511	0.462942	1.0167	0.037702	3.70826	2.93912	-0.198579
hsa-miR-4764-3p	23.4353	0.84196	1.01679	0.0483134	4.75155	3.59271	-0.197898
hsa-miR-563	13.8406	0.673381	1.01682	0.065944	6.48532	4.86524	-0.197708
hsa-miR-5688	21.2342	1.05621	1.01682	0.0696563	6.8504	4.97411	-0.197693
hsa-miR-553	13.8452	0.9994	1.01715	0.0854008	8.39608	7.21841	-0.195227
hsa-miR-6738-3p	18.7426	0.214869	1.0172	0.0587065	5.77139	1.14642	-0.194868
hsa-miR-649	13.8469	0.366006	1.01728	0.0512445	5.03741	2.64323	-0.194265
hsa-miR-4777-5p	23.4523	1.31595	1.01753	0.0652768	6.41522	5.61118	-0.192391
hsa-miR-6778-3p	19.244	1.06356	1.01765	0.0720771	7.08268	5.52672	-0.19147
hsa-miR-548az-3p	20.475	0.436879	1.01766	0.0501027	4.92332	2.13372	-0.191405
hsa-miR-599	13.8547	0.329407	1.01786	0.0499078	4.90323	2.37758	-0.189958
hsa-miR-4762-3p	21.2565	0.663474	1.01789	0.0575162	5.65053	3.12128	-0.189705
hsa-miR-3194-3p	22.3816	0.225082	1.01801	0.0284822	2.79784	1.00566	-0.188829
hsa-miR-4271	22.0202	0.489825	1.01808	0.0324078	3.18322	2.22443	-0.18827
hsa-miR-5009-3p	23.4658	0.141894	1.01812	0.0322525	3.16785	0.604685	-0.187981
hsa-miR-769-3p	13.8607	0.754454	1.0183	0.0705614	6.92937	5.4431	-0.186668
hsa-miR-4486	20.2379	0.347077	1.0183	0.0514297	5.05055	1.71499	-0.186636
hsa-miR-1539	15.1634	0.202752	1.01839	0.0360234	3.5373	1.33711	-0.185976
hsa-miR-5682	21.2683	0.458843	1.01845	0.0527639	5.18079	2.1574	-0.18548
hsa-miR-5197-5p	20.241	0.916721	1.01846	0.066846	6.56345	4.52902	-0.185451
hsa-miR-2052	15.1657	0.871555	1.01855	0.0673714	6.61447	5.74687	-0.18479
hsa-miR-4680-3p	21.2747	0.263875	1.01876	0.0496217	4.87079	1.24032	-0.183176
hsa-miR-6864-5p	19.2669	0.982287	1.01887	0.0688111	6.7537	5.0983	-0.182399
hsa-miR-874-3p	15.1726	0.255583	1.01901	0.0375269	3.68269	1.68451	-0.181339
hsa-miR-1183	15.1731	0.398621	1.01904	0.0427834	4.1984	2.62716	-0.181098
hsa-miR-5088-3p	17.9923	0.780205	1.01907	0.0529896	5.19982	4.33632	-0.180904
hsa-miR-1323	15.1753	0.565366	1.01919	0.0505547	4.96029	3.72557	-0.179999
hsa-miR-4687-3p	20.2577	0.0762063	1.01929	0.0485728	4.76533	0.376185	-0.179191
hsa-miR-3924	21.0331	0.621728	1.0196	0.0560378	5.49607	2.95594	-0.176933
hsa-miR-3191-5p	22.4235	1.17003	1.01991	0.0595079	5.83461	5.21787	-0.174584
hsa-miR-301a-5p	20.6489	0.530486	1.01997	0.04291	4.207	2.56907	-0.174155
hsa-miR-545-3p	15.4413	0.540936	1.01998	0.0425288	4.16955	3.50319	-0.174031
hsa-miR-146b-5p	13.606	0.260132	1.02015	0.0302077	2.96111	1.9119	-0.17282
hsa-miR-6722-3p	20.5268	0.157385	1.02024	0.045938	4.50269	0.766729	-0.172154
hsa-miR-3120-5p	22.4349	0.637244	1.02043	0.0393687	3.85805	2.84042	-0.170712
hsa-miR-6795-5p	19.298	0.440833	1.02051	0.0508599	4.98377	2.28434	-0.170101
hsa-miR-639	13.891	0.792437	1.02052	0.0728312	7.13667	5.70466	-0.170017
hsa-miR-3942-5p	20.6612	0.101039	1.02057	0.0343645	3.36717	0.489027	-0.169618
hsa-miR-103b	15.197	0.158873	1.02065	0.0350865	3.43766	1.04542	-0.169066
hsa-miR-3648	22.0821	0.340705	1.02094	0.0280812	2.75051	1.5429	-0.166861
hsa-miR-206	13.1857	0.631237	1.02097	0.0592548	5.80377	4.7873	-0.166662
hsa-miR-6895-3p	18.0261	0.416904	1.02098	0.0376289	3.68557	2.31277	-0.166581
hsa-miR-1538	15.202	0.415125	1.02098	0.0435345	4.26397	2.73072	-0.166558
hsa-miR-6890-3p	18.8127	0.485791	1.021	0.0634853	6.21793	2.58226	-0.16642
hsa-miR-556-3p	13.8483	0.291499	1.02133	0.0315518	3.08927	2.10495	-0.163941
hsa-miR-615-3p	12.9979	0.45868	1.02133	0.0428058	4.19116	3.52889	-0.163941
hsa-miR-550a-3p	13.903	0.673925	1.0214	0.0661039	6.47191	4.84734	-0.163461
hsa-miR-4304	20.6815	0.576709	1.02158	0.0443823	4.34449	2.78853	-0.162134
hsa-miR-6808-3p	20.6267	1.60289	1.02161	0.0852984	8.34937	7.77095	-0.161842
hsa-miR-4804-5p	23.548	1.20637	1.02168	0.0612286	5.99291	5.12301	-0.161324
hsa-miR-6769b-3p	18.8273	0.488336	1.0218	0.0635836	6.22272	2.59376	-0.160481
hsa-miR-4252	21.0826	0.544655	1.02199	0.0542171	5.30503	2.58344	-0.159008
hsa-miR-3158-5p	20.5679	0.774951	1.02228	0.0595054	5.82086	3.76777	-0.156878
hsa-miR6761-3p	18.0496	0.732162	1.02231	0.0507963	4.96878	4.05639	-0.156652
hsa-miR-4529-3p	20.3182	0.266342	1.02234	0.0503811	4.928	1.31085	-0.1564
hsa-miR-6871-5p	20.6414	1.32704	1.02235	0.0727638	7.11734	6.42901	-0.156378
hsa-miR-6731-3p	18.0592	0.451272	1.02252	0.0526408	5.14815	2.49885	-0.155079
hsa-miR-4285	18.0612	0.122696	1.02263	0.0465501	4.552	0.679333	-0.15424
hsa-miR-4759	23.571	0.713985	1.02268	0.0443955	4.34108	3.02908	-0.153852
hsa-miR-891a-5p	19.3829	1.545	1.0227	0.135401	13.2396	7.97096	-0.153748
hsa-miR-548i	15.2278	0.733514	1.02272	0.0595705	5.82473	4.81693	-0.1536
hsa-miR-4321	20.7135	0.493788	1.02316	0.0419141	4.09654	2.38389	-0.150297
hsa-miR-4796-3p	21.3676	0.592672	1.02321	0.0559309	5.46622	2.77369	-0.149901
hsa-miR-584-5p	13.9295	0.471337	1.02335	0.0558999	5.46246	3.38373	-0.148879
hsa-miR-6774-3p	18.0765	0.584544	1.0235	0.0567244	5.54222	3.23373	-0.147769
hsa-miR-3065-5p	21.1191	0.633093	1.02376	0.056498	5.51866	2.99773	-0.145768
hsa-miR-8082	18.0815	0.543904	1.02378	0.055424	5.41365	3.00806	-0.145625
hsa-miR-191-5p	13.5079	0.982474	1.02396	0.121325	11.8486	7.27334	-0.144311
hsa-miR-4799-5p	20.6045	0.406058	1.0241	0.0497189	4.8549	1.97072	-0.143269
hsa-miR-3178	21.1268	0.47038	1.02414	0.0526473	5.14066	2.22646	-0.14299
hsa-let-7g-5p	13.2334	1.15787	1.02466	0.0957506	9.34459	8.74962	-0.13904
hsa-miR-6822-3p	20.699	0.753661	1.0252	0.0487175	4.75201	3.64105	-0.135044
hsa-miR-638	13.9548	1.13131	1.02521	0.0940238	9.1712	8.10692	-0.134976
hsa-miR-3920	20.7579	0.296024	1.02535	0.0371573	3.62387	1.42608	-0.133922
hsa-miR-212-3p	13.5264	0.675686	1.02537	0.108728	10.6038	4.9953	-0.133789
hsa-miR-4802-3p	21.4128	1.68295	1.02538	0.0939539	9.16288	7.85953	-0.133718
hsa-miR-520b	13.5307	1.17474	1.02569	0.130897	12.7619	8.68208	-0.131393
hsa-miR-4520b-5p	21.4197	1.16469	1.0257	0.0737882	7.19392	5.43749	-0.131268
hsa-miR-4724-3p	23.6529	1.47551	1.02624	0.0715313	6.97026	6.23817	-0.127274
hsa-miR-4753-5p	23.6532	0.956637	1.02625	0.0523558	5.10168	4.04443	-0.127198
hsa-miR-6765-3p	18.1246	0.833601	1.02656	0.0556503	5.42105	4.59927	-0.124866
hsa-miR-3162-3p	20.6555	0.539449	1.02663	0.0528561	5.1485	2.61165	-0.124314
hsa-miR-6715a-3p	22.5726	0.686403	1.02669	0.0411491	4.00793	3.04087	-0.123872
hsa-miR-7161-3p	18.1338	0.284167	1.02674	0.0489346	4.76601	1.56705	-0.123494
hsa-miR-8054	20.7306	1.93817	1.02676	0.100986	9.83538	9.34935	-0.12336
hsa-miR-218-2-3p	13.9771	0.143804	1.02685	0.0452831	4.40991	1.02885	-0.122714
hsa-miR-6512-5p	20.6611	0.612405	1.02691	0.0547951	5.33591	2.96405	-0.122227
hsa-miR-452-3p	13.5469	0.657655	1.02692	0.108219	10.5383	4.85465	-0.122189
hsa-miR-6894-3p	19.4197	0.885143	1.02694	0.0652694	6.35569	4.55797	-0.121988
hsa-miR-4761-3p	21.4467	0.58205	1.027	0.055829	5.43614	2.71394	-0.121596
hsa-miR-302f	15.2918	0.272841	1.02701	0.038301	3.72936	1.78423	-0.121474
hsa-miR-136-3p	13.981	0.226336	1.02713	0.0470798	4.58362	1.61888	-0.120581
hsa-miR-4265	22.2178	2.17322	1.02722	0.103163	10.043	9.78143	-0.119951
hsa-miR-378a-3p	22.5865	0.934098	1.02733	0.0502447	4.89082	4.13565	-0.119134
hsa-miR-193a-3p	13.5527	0.812561	1.02735	0.11414	11.1101	5.99558	-0.118925
hsa-miR-4799-3p	23.6787	0.548104	1.02736	0.0398261	3.87656	2.31475	-0.118903
hsa-miR-6733-3p	18.1468	0.784195	1.02748	0.0641113	6.23969	4.32141	-0.118013
hsa-miR-668-5p	19.4344	0.368398	1.02772	0.0495155	4.81799	1.8956	-0.116171
hsa-miR-122-5p	13.2739	0.251371	1.0278	0.0389369	3.78837	1.89373	-0.115584
hsa-miR-6821-3p	18.1596	0.316881	1.0282	0.0496358	4.82744	1.74498	-0.112584
hsa-miR-6880-3p	20.7613	0.92058	1.02828	0.0553611	5.38384	4.43412	-0.11198
hsa-miR-876-5p	15.312	0.296428	1.02837	0.0391218	3.80426	1.93592	-0.111329
hsa-miR-374c-3p	20.4419	0.358755	1.02857	0.0520894	5.06428	1.755	-0.109857
hsa-miR-29b-2-5p	14.0008	0.543274	1.02859	0.0594854	5.78321	3.88029	-0.109686
hsa-miR-6786-3p	19.4511	0.298921	1.02861	0.0482255	4.68844	1.53678	-0.109562
hsa-miR-518f-5p	14.5248	0.174463	1.02888	0.0263431	2.56038	1.20113	-0.107543
hsa-miR-95-3p	13.574	0.914166	1.02897	0.118597	11.5258	6.73471	-0.106852
hsa-miR-6891-3p	22.6229	1.15607	1.02898	0.0590482	5.73851	5.11018	-0.106753
hsa-miR-7161-5p	18.176	0.273687	1.02913	0.0488446	4.74621	1.50576	-0.105641
hsa-miR-92a-1-5p	14.009	0.194241	1.02919	0.0463835	4.50681	1.38654	-0.105214
hsa-miR-6511a-3p	20.707	0.558684	1.02919	0.0534444	5.19286	2.69805	-0.10518
hsa-miR-670-3p	19.4655	0.420815	1.02936	0.0507356	4.92883	2.16186	-0.103887
hsa-miR-1-3p	12.1233	0.350384	1.02942	0.0377753	3.66958	2.89016	-0.103494
hsa-miR-4760-5p	20.6505	0.261249	1.02943	0.0245065	2.3806	1.2651	-0.103421
hsa-miR-4714-5p	23.7266	0.680964	1.02943	0.043562	4.23164	2.87004	-0.103364
hsa-miR-3150a-5p	20.7198	1.53105	1.02983	0.0887614	8.61905	7.3893	-0.100414
hsa-miR-7157-5p	19.4743	0.63712	1.02983	0.0567091	5.50664	3.27159	-0.100387
hsa-miR-6771-5p	22.6484	0.65417	1.03014	0.0401084	3.89349	2.88838	-0.0980921
hsa-miR-7706	18.1896	0.970832	1.03024	0.0624304	6.0598	5.33729	-0.0973423
hsa-miR-499a-5p	14.9128	0.237629	1.03034	0.0285014	2.76621	1.59345	-0.0965662
hsa-miR-3529-3p	21.5171	0.773849	1.03037	0.0610623	5.92626	3.59644	-0.0963804
hsa-miR-449b-5p	14.0258	0.341211	1.03042	0.0508019	4.93022	2.43275	-0.0959969
hsa-miR-20a-5p	13.5942	0.533115	1.0305	0.104517	10.1423	3.92164	-0.0953758
hsa-miR-4257	21.2591	0.0998068	1.03055	0.047995	4.65721	0.469477	-0.0950023
hsa-miR-6075	20.7349	0.432737	1.03058	0.050532	4.90325	2.08699	-0.0947825
hsa-miR-6822-5p	18.9899	1.4011	1.03062	0.0958155	9.29687	7.37816	-0.0944922
hsa-miR-568	14.1739	0.268379	1.03063	0.0303958	2.94925	1.89347	-0.0944121
hsa-miR-892c-3p	20.7381	0.613351	1.03074	0.0549623	5.33233	2.95761	-0.09362
hsa-miR-584-3p	21.2677	0.210145	1.03097	0.0488438	4.73767	0.988098	-0.0919016
hsa-miR-6868-5p	20.8227	0.385459	1.03133	0.0368272	3.57086	1.85115	-0.0892196
hsa-miR-6722-5p	20.757	0.485682	1.03168	0.05175	5.01609	2.33984	-0.08657
hsa-miR-5694	21.5454	0.157623	1.03172	0.0491791	4.7667	0.731588	-0.0862399
hsa-miR-7854-3p	18.2219	0.740495	1.03173	0.0625651	6.06411	4.06377	-0.0862087
hsa-miR-6800-5p	19.0173	0.723908	1.03211	0.0703687	6.81797	3.80658	-0.0833783
hsa-miR-4520-2-3p	21.5535	1.39256	1.03211	0.0825237	7.99563	6.46095	-0.0833509
hsa-miR-6749-5p	18.2234	1.09827	1.03215	0.0688964	6.67503	6.02673	-0.0830419
hsa-miR-5190	23.7909	0.483603	1.03222	0.0383476	3.71505	2.03272	-0.0825123
hsa-miR-3150b-5p	20.7071	0.654236	1.03225	0.0386908	3.74821	3.15948	-0.0823334
hsa-miR-6076	20.7686	0.531727	1.03225	0.0528784	5.12261	2.56024	-0.0822681
hsa-miR-598-5p	22.6952	0.745405	1.03227	0.0433111	4.19571	3.28442	-0.0821487
hsa-miR-572	14.0524	0.569692	1.03237	0.0609225	5.90121	4.05407	-0.0813799
hsa-miR-208a-3p	14.1747	0.41163	1.03256	0.038003	3.68047	2.90398	-0.0800045
hsa-miR-5680	23.8017	0.839997	1.03269	0.0485744	4.70368	3.52915	-0.0790047
hsa-miR-6805-3p	19.5335	0.632127	1.03296	0.0566645	5.48564	3.23612	-0.0769842
hsa-miR-6819-3p	22.7107	1.06135	1.03298	0.055297	5.35317	4.67332	-0.0768685
hsa-miR-6792-5p	18.2442	0.617501	1.03299	0.058174	5.63161	3.38465	-0.076759
hsa-miR-6510-5p	20.784	1.53444	1.03302	0.0889788	8.61346	7.38277	-0.0765389
hsa-miR-1207-5p	15.3819	0.450627	1.03306	0.0453926	4.39399	2.9296	-0.0762385
hsa-miR-4426	20.5315	0.344419	1.03307	0.0520457	5.03795	1.67752	-0.0761527
hsa-miR-4798-3p	23.8111	0.225386	1.0331	0.0335807	3.25048	0.946558	-0.0759563
hsa-miR-4295	20.9151	0.660635	1.03311	0.0474286	4.59084	3.15865	-0.0758405
hsa-miR-660-5p	14.066	0.758507	1.03338	0.0711963	6.88968	5.39248	-0.0738827
hsa-miR-5195-5p	20.5402	0.840643	1.03351	0.0648044	6.27031	4.09267	-0.0728709
hsa-miR-574-3p	14.0683	0.841295	1.03354	0.0760552	7.35867	5.98007	-0.0726237
hsa-miR-1182	15.3944	0.490376	1.0339	0.0472342	4.56854	3.18543	-0.0699601
hsa-miR-6840-5p	22.7372	0.558002	1.03418	0.0370568	3.5832	2.45414	-0.0678585
hsa-miR-6850-5p	22.7382	0.842841	1.03423	0.0468909	4.53391	3.70671	-0.0675189
hsa-miR-5587-3p	23.8376	0.235247	1.03425	0.0337419	3.26245	0.986875	-0.0673449
hsa-miR-141-5p	22.4354	1.27423	1.03432	0.0640636	6.1938	5.67954	-0.0668382
hsa-miR-379-5p	13.3604	0.349779	1.0345	0.0434239	4.19758	2.61803	-0.0654822
hsa-miR-630	14.0814	0.379895	1.03451	0.052411	5.06628	2.69785	-0.0654258
hsa-miR-1470	22.3773	1.817	1.03459	0.0872474	8.43305	8.11983	-0.0648105
hsa-miR-3152-5p	20.8173	1.43783	1.03468	0.0849391	8.20923	6.9069	-0.0641476
hsa-miR-4281	21.3456	0.550746	1.03474	0.0548769	5.30342	2.58014	-0.0636462
hsa-miR-4749-5p	21.3463	0.142404	1.03478	0.0484406	4.68126	0.667116	-0.063409
hsa-miR-4476	20.7629	2.02862	1.03503	0.103258	9.97632	9.77038	-0.0615086
hsa-miR-383-3p	20.8978	1.02007	1.03504	0.0595945	5.75769	4.88125	-0.0614155
hsa-miR-512-3p	13.6559	0.841082	1.03518	0.115932	11.1992	6.1591	-0.0603764
hsa-miR-4641	23.8604	0.584697	1.03524	0.0409863	3.95911	2.45049	-0.0599421
hsa-miR-1199-5p	22.7634	0.0664455	1.03537	0.0272005	2.62712	0.291896	-0.0589573
hsa-miR-6786-5p	22.7638	0.31508	1.03539	0.0305964	2.95506	1.38413	-0.0588079
hsa-miR-1250-5p	15.421	0.65033	1.03569	0.0552996	5.3394	4.21718	-0.0565905
hsa-miR-144-5p	13.9743	0.314817	1.03579	0.0330609	3.19187	2.25282	-0.0558668
hsa-miR-6884-3p	20.9146	1.31974	1.03588	0.0726166	7.01015	6.31015	-0.0551727
hsa-miR-222-3p	13.6671	0.203188	1.03603	0.098121	9.47089	1.48669	-0.0540572
hsa-miR-1291	15.4268	1.06711	1.03608	0.0792944	7.65329	6.91724	-0.0536371
hsa-miR-6790-5p	22.7809	1.82569	1.03617	0.0873352	8.42866	8.0141	-0.052994
hsa-miR-6126	20.8504	1.46272	1.03632	0.0860215	8.30068	7.01533	-0.0518688
hsa-miR-23b-3p	13.6729	0.614149	1.03647	0.107545	10.3761	4.49173	-0.0507746
hsa-miR-151a-5p	14.1082	0.56176	1.03648	0.0606524	5.8518	3.9818	-0.0507066
hsa-miR-7845-5p	20.9269	0.979595	1.03648	0.0579286	5.58896	4.68104	-0.0506417
hsa-miR-106a-3p	14.1092	0.402551	1.03655	0.0533889	5.15063	2.85311	-0.0501453
hsa-miR-4484	20.6019	0.500109	1.03662	0.0553009	5.33475	2.42749	-0.049657
hsa-miR-6771-3p	20.9307	0.61127	1.03667	0.0438028	4.22532	2.92044	-0.0492148
hsa-miR-5686	21.6488	0.854456	1.03668	0.0637065	6.14525	3.94689	-0.0491869
hsa-miR-6509-3p	20.861	0.295658	1.03685	0.0482941	4.65779	1.41728	-0.0479343
hsa-miR-4258	21.3897	0.563726	1.03688	0.0552719	5.33058	2.6355	-0.0476464
hsa-miR-1227-5p	21.3917	0.394799	1.03698	0.0517194	4.98752	1.84558	-0.0469551
hsa-miR-3160-5p	20.8641	0.654842	1.037	0.056359	5.43481	3.13861	-0.046775
hsa-miR-421	14.1161	0.84058	1.03706	0.0761004	7.33812	5.95476	-0.0463614
hsa-miR-583	14.1181	0.277746	1.0372	0.0489347	4.71796	1.96731	-0.0452728
hsa-miR-374a-3p	14.1186	0.359109	1.03724	0.0517146	4.98581	2.54353	-0.0450159
hsa-miR-1252-3p	22.8046	0.13616	1.03724	0.0277801	2.67826	0.597072	-0.0449585
hsa-miR-98-3p	20.9999	0.856303	1.03731	0.0546197	5.26554	4.07765	-0.044499
hsa-miR-3124-5p	21.3986	0.672803	1.03731	0.0580847	5.59954	3.14415	-0.0444514
hsa-miR-1277-5p	21.3988	0.581679	1.03733	0.0557249	5.37198	2.71827	-0.0443486
hsa-miR-4723-3p	23.9104	1.12385	1.03741	0.058466	5.63578	4.70026	-0.0437374
hsa-miR-4800-5p	20.8143	1.43186	1.03759	0.0743817	7.16868	6.87919	-0.0423554
hsa-miR-199a-3p	14.2333	0.375612	1.03762	0.0360594	3.47519	2.63897	-0.042127
hsa-miR-762	21.0103	0.453141	1.03782	0.0411875	3.96867	2.15676	-0.0406802
hsa-miR-6787-3p	18.324	0.680535	1.03785	0.04871	4.69334	3.71389	-0.0403988
hsa-miR-6796-3p	22.8196	0.970803	1.03793	0.0518083	4.99151	4.25425	-0.0398379
hsa-miR-5011-3p	21.6762	0.994418	1.03799	0.068249	6.57512	4.5876	-0.0393915
hsa-miR-181b-2-3p	19.1261	0.561876	1.03801	0.0661605	6.37378	2.93775	-0.0392219
hsa-miR-541-5p	22.453	0.520989	1.03809	0.033748	3.25098	2.32036	-0.0386418
hsa-miR-376c-3p	13.695	0.859043	1.03814	0.116916	11.2621	6.2727	-0.0382507
hsa-miR-138-1-3p	14.1316	0.0629616	1.03819	0.0447596	4.3113	0.445538	-0.0378551
hsa-miR-518a-3p	13.6965	0.801977	1.03826	0.114572	11.0351	5.85535	-0.037378
hsa-miR-4685-3p	23.9307	1.03867	1.03829	0.0554373	5.33929	4.34032	-0.0371373
hsa-miR-6810-5p	20.964	0.373777	1.03832	0.0367149	3.53599	1.78295	-0.0368947
hsa-miR-1281	19.6818	1.61879	1.03847	0.139092	13.3939	8.22479	-0.0357865
hsa-miR-486-5p	13.7039	0.208651	1.03882	0.0984444	9.47659	1.52257	-0.0331937
hsa-miR-216b-5p	15.4678	0.116661	1.03883	0.0349108	3.36058	0.75422	-0.0330733
hsa-miR-3621	15.4683	0.451713	1.03887	0.045583	4.38776	2.92025	-0.0328119
hsa-miR-4444	21.6974	0.156343	1.039	0.0495087	4.76502	0.720563	-0.0318011
hsa-miR-193b-5p	14.1432	0.817303	1.03905	0.0747702	7.19603	5.77876	-0.0314697
hsa-miR-4276	21.0393	0.496857	1.03925	0.0424387	4.08359	2.36157	-0.0299559
hsa-miR-320c	22.5426	2.98335	1.03926	0.139916	13.463	13.2343	-0.0298604
hsa-miR-5696	21.7034	0.732021	1.03929	0.0602091	5.79329	3.37284	-0.0296575
hsa-miR-3926	21.4428	0.686713	1.03946	0.0585477	5.63253	3.20253	-0.028402
hsa-miR-3620-3p	15.4788	0.703532	1.03957	0.0582373	5.60203	4.54512	-0.0275239
hsa-miR-6817-5p	18.3612	1.10331	1.03962	0.0780519	7.50773	6.0089	-0.0271891
hsa-miR-1295b-3p	21.7127	0.759468	1.03974	0.0610006	5.86692	3.4978	-0.0263071
hsa-miR-8064	22.8604	0.678046	1.03978	0.0410865	3.95144	2.96602	-0.0259539
hsa-miR-29c-5p	14.1535	0.290516	1.0398	0.0494339	4.75416	2.05261	-0.0258168
hsa-miR-3945	21.4525	0.122373	1.03993	0.0485486	4.66847	0.570437	-0.0248965
hsa-miR-663b	22.4952	1.49261	1.04004	0.0729594	7.01506	6.63523	-0.0240475
hsa-miR-4732-5p	23.9717	0.57123	1.04007	0.0407463	3.91766	2.38293	-0.0238287
hsa-miR-8056	19.1673	1.00935	1.04025	0.0803927	7.72822	5.26599	-0.0224805
hsa-miR-875-3p	15.4897	0.466072	1.0403	0.0462651	4.44727	3.00891	-0.0220667
hsa-miR-4790-3p	21.7248	0.959124	1.04032	0.0671607	6.45579	4.41487	-0.0219737
hsa-miR-382-5p	14.2087	0.380987	1.04033	0.0364895	3.5075	2.68137	-0.0219033
hsa-miR-377-3p	13.7243	1.10951	1.04037	0.12862	12.363	8.08427	-0.0216021
hsa-miR-486-3p	19.7188	0.930372	1.04042	0.120443	11.5763	4.71819	-0.0211713
hsa-miR-6757-5p	18.3776	0.623681	1.04054	0.0586561	5.63706	3.39371	-0.0202804
hsa-miR-371b-3p	23.9832	0.583668	1.04057	0.041089	3.94871	2.43365	-0.0201042
hsa-miR-19b-3p	13.728	0.494012	1.04065	0.104292	10.0218	3.59856	-0.0194936
hsa-miR-5006-3p	21.7318	0.227827	1.04065	0.0502164	4.82548	1.04836	-0.0194672
hsa-miR-548at-3p	23.9912	0.428179	1.04091	0.0373206	3.58538	1.78474	-0.0175289
hsa-miR-4263	21.473	0.342627	1.04092	0.0510105	4.90053	1.59562	-0.0174833
hsa-miR-4769-5p	23.9926	1.21797	1.04098	0.0619707	5.95313	5.07643	-0.0170467
hsa-miR-4524b-5p	23.9935	0.982371	1.04101	0.0535218	5.14131	4.09432	-0.0167594
hsa-miR-6846-3p	18.3869	0.458897	1.04107	0.0535804	5.14666	2.49578	-0.0163316
hsa-miR-3121-5p	22.89	0.912556	1.04113	0.0496155	4.76554	3.9867	-0.0158946
hsa-miR-6129	20.9539	0.367951	1.04146	0.0496963	4.77178	1.756	-0.0133983
hsa-miR-936	15.5088	0.67506	1.04158	0.0567364	5.44712	4.35276	-0.0124922
hsa-miR-556-5p	13.2129	0.620182	1.04169	0.0542722	5.21	4.69375	-0.0116755
hsa-miR-19b-1-5p	14.1808	0.17458	1.04181	0.0464796	4.46144	1.2311	-0.0108306
hsa-miR-548w	21.0933	0.360438	1.04192	0.0390109	3.74415	1.70878	-0.0100159
hsa-miR-30b-5p	13.745	0.374293	1.04193	0.101503	9.74181	2.72312	-0.0098907
hsa-miR-325	14.3237	0.0887957	1.04194	0.0244293	2.34459	0.619922	-0.00982969
hsa-miR-331-3p	13.7474	0.318673	1.04211	0.100423	9.63644	2.31807	-0.00854547
hsa-miR-380-5p	13.4599	0.469038	1.0422	0.0498831	4.78631	3.48471	-0.00786328
hsa-miR-3118	21.1002	0.755303	1.04226	0.0509666	4.89001	3.5796	-0.00745776
hsa-miR-1285-5p	21.1009	0.145159	1.04229	0.0354563	3.40176	0.687926	-0.00718324
hsa-miR-6793-3p	18.4088	0.274496	1.04231	0.0494221	4.74158	1.49111	-0.00704146
hsa-miR-6800-3p	18.415	0.385384	1.04266	0.0517552	4.96376	2.09278	-0.00444034
hsa-miR-6516-5p	18.4095	1.04635	1.0427	0.0663888	6.36704	5.68372	-0.00418489
hsa-miR-4254	21.1106	0.447051	1.04277	0.041164	3.94756	2.11766	-0.00362076
hsa-miR-6737-3p	18.4175	0.341777	1.04281	0.0507697	4.86856	1.85571	-0.00334949
hsa-miR-5707	24.0358	0.277945	1.04285	0.0345982	3.31766	1.15638	-0.00304422
hsa-miR-6514-5p	20.9825	1.03356	1.04288	0.0691378	6.62948	4.92582	-0.00277224
hsa-miR-6861-3p	18.4155	0.246892	1.04304	0.0330362	3.16732	1.34067	-0.00164337
hsa-miR-423-5p	15.2528	0.4698	1.04319	0.0398599	3.82097	3.0801	-0.000504462
hsa-miR-6514-3p	20.9896	1.27174	1.04324	0.0783448	7.50978	6.05892	-0.00013645
hsa-miR-4708-3p	20.7344	0.250559	1.04328	0.0511391	4.90175	1.20842	0.000208516
hsa-miR-6846-5p	18.4201	0.645244	1.04329	0.047243	4.52825	3.50294	0.000289305
hsa-miR-4260	22.569	1.08525	1.04345	0.0555166	5.32047	4.8086	0.00147342
hsa-miR-3166	21.1258	0.469572	1.04352	0.0417921	4.00491	2.22274	0.00200475
hsa-miR-3155b	20.996	0.444744	1.04356	0.0513079	4.91662	2.11823	0.00226905
hsa-miR-6739-3p	19.2313	0.196535	1.04372	0.0599927	5.74796	1.02195	0.00348909
hsa-miR-6864-3p	19.2345	1.06594	1.04389	0.0826633	7.91874	5.54182	0.00478252
hsa-miR-4275	21.5356	0.25563	1.04395	0.0499335	4.78311	1.18701	0.00522781
hsa-miR-6797-5p	22.9526	1.01372	1.04398	0.0535621	5.13059	4.4166	0.0053856
hsa-miR-521	13.7722	0.544613	1.044	0.106018	10.155	3.95443	0.00555444
hsa-miR-668-3p	22.649	0.374141	1.04416	0.0310361	2.97234	1.65191	0.00680244
hsa-miR-181d-5p	14.2088	0.425472	1.04425	0.0391831	3.75225	2.99443	0.00746962
hsa-miR-5706	24.0689	1.01426	1.04428	0.0546905	5.23713	4.21401	0.00768555
hsa-miR-184	13.4868	0.0387422	1.04429	0.0343951	3.29364	0.28726	0.00772707
hsa-miR-3689e	20.7549	0.326791	1.04431	0.0522636	5.0046	1.57453	0.00790322
hsa-miR-3938	21.5438	0.124557	1.04435	0.0487652	4.66942	0.578158	0.00820597
hsa-miR-4495	20.7608	0.202364	1.04461	0.0506577	4.84943	0.974741	0.0101414
hsa-miR-6813-5p	22.9678	1.16456	1.04467	0.0595788	5.70313	5.07042	0.0105729
hsa-miR-6892-5p	22.9746	0.286317	1.04498	0.0302316	2.89304	1.24623	0.0128978
hsa-miR-6742-3p	22.9753	0.599714	1.04501	0.0385806	3.69188	2.61025	0.0131294
hsa-miR-659-5p	21.5575	0.252676	1.04502	0.0499459	4.77944	1.1721	0.0131637
hsa-miR-5681b	24.0867	0.782605	1.04506	0.0470002	4.49737	3.24911	0.0134894
hsa-miR-6500-3p	21.0278	0.631152	1.04514	0.055986	5.35681	3.00151	0.014075
hsa-miR-6501-5p	21.0301	0.0896472	1.04525	0.0465906	4.45736	0.426281	0.0149309
hsa-miR-3151-3p	22.9818	0.193811	1.0453	0.0286798	2.74368	0.843326	0.0153207
hsa-miR-122-3p	14.1243	0.485309	1.04535	0.0429978	4.11324	3.43598	0.0156743
hsa-miR-346	13.7805	0.391107	1.04541	0.0379351	3.62873	2.83811	0.0160994
hsa-miR-524-3p	14.7035	0.2486	1.04544	0.0295166	2.82338	1.69075	0.0163205
hsa-miR-4436b-5p	21.8318	0.672792	1.04544	0.0588454	5.62877	3.0817	0.016342
hsa-miR-134-5p	13.9505	0.280322	1.04552	0.0316268	3.02498	2.0094	0.0169448
hsa-miR-3651	15.5685	0.346939	1.04559	0.0414176	3.96115	2.22848	0.0174931
hsa-miR-29b-3p	14.8363	0.437957	1.04569	0.0388831	3.71842	2.95192	0.0181975
hsa-miR-433-5p	18.469	0.345572	1.04572	0.0509729	4.87444	1.87109	0.018422
hsa-miR-153-5p	19.7758	0.733736	1.04578	0.0604255	5.77805	3.71027	0.0188628
hsa-miR-1911-5p	22.6202	0.598069	1.04582	0.036492	3.48931	2.64396	0.0191954
hsa-miR-4322	21.1732	0.59314	1.04586	0.0455238	4.35275	2.80137	0.0194997
hsa-miR-5096	21.841	1.50034	1.04588	0.0871128	8.32913	6.86937	0.0196398
hsa-miR-548as-5p	24.1062	1.10245	1.0459	0.0578421	5.53034	4.5733	0.0198101
hsa-miR-328-3p	13.7978	0.0649348	1.04594	0.0979552	9.36531	0.470617	0.0200557
hsa-miR-920	15.575	0.558311	1.04604	0.0507886	4.85535	3.58466	0.020789
hsa-miR-631	22.6942	1.07759	1.04625	0.0560036	5.35279	4.74831	0.0223915
hsa-miR-6824-5p	23.0031	0.588275	1.04628	0.0382381	3.65468	2.55737	0.0225873
hsa-miR-1301-3p	19.8343	0.562515	1.04652	0.114542	10.945	2.83607	0.0244029
hsa-miR-6752-5p	21.1302	1.27178	1.04655	0.0706326	6.74907	6.01877	0.0246618
hsa-miR-6838-3p	21.1415	0.562761	1.04712	0.0424178	4.05091	2.66187	0.028878
hsa-miR-4665-3p	20.8131	0.877366	1.04724	0.0665118	6.35113	4.21544	0.0298278
hsa-miR-2110	15.5951	0.942437	1.04738	0.0719914	6.87347	6.04318	0.0308519
hsa-miR-224-3p	19.8515	1.26014	1.04742	0.129154	12.3307	6.34786	0.0311595
hsa-miR-4433b-3p	23.0299	0.555882	1.04749	0.0372453	3.55566	2.41374	0.0317061
hsa-miR-576-5p	22.7245	0.433312	1.04765	0.0326992	3.1212	1.9068	0.0328641
hsa-miR-1273d	21.212	0.890862	1.04778	0.0561683	5.3607	4.1998	0.0338402
hsa-miR-4723-5p	24.1512	0.38549	1.04785	0.036626	3.49534	1.59615	0.0343923
hsa-miR-24-3p	13.7411	0.165803	1.04791	0.0268576	2.56296	1.20663	0.0348333
hsa-miR-15b-5p	13.7855	0.121566	1.04792	0.0254334	2.42703	0.881841	0.0349077
hsa-miR-6724-5p	21.0845	0.575195	1.04795	0.0545828	5.20851	2.72805	0.0351438
hsa-miR-147a	13.5361	0.364482	1.04811	0.0444871	4.24453	2.69266	0.0362705
hsa-miR-513b-3p	19.3128	0.374478	1.04815	0.0626739	5.9795	1.93901	0.0365789
hsa-miR-759	21.6232	0.384923	1.0482	0.0520293	4.96368	1.78014	0.0369871
hsa-miR-6882-5p	18.5149	1.09319	1.04832	0.077831	7.42434	5.90438	0.0378926
hsa-miR-140-3p	14.2745	0.314843	1.04869	0.0505701	4.8222	2.20563	0.040677
hsa-miR-4646-3p	20.8429	0.799958	1.04874	0.0640483	6.10717	3.83805	0.0410139
hsa-miR-6836-5p	21.1752	0.473952	1.04878	0.0397073	3.78603	2.23824	0.0413512
hsa-miR-4773	21.9058	0.384138	1.04898	0.0527225	5.02606	1.75359	0.0428412
hsa-miR-7113-3p	19.3295	0.54806	1.04905	0.066376	6.32723	2.83536	0.0433514
hsa-miR-6894-5p	23.0656	0.727812	1.04912	0.0429666	4.0955	3.1554	0.0438479
hsa-miR-3186-3p	22.6956	0.766843	1.0493	0.0427535	4.07446	3.37883	0.0452416
hsa-miR-151a-3p	13.2797	0.459304	1.04934	0.0433613	4.13223	3.45869	0.0455367
hsa-miR-6165	23.0733	2.17321	1.04947	0.102574	9.77389	9.41872	0.0464537
hsa-miR-6829-3p	19.8477	0.780367	1.04958	0.0621636	5.92272	3.93178	0.0472864
hsa-miR-4523	21.0549	2.04239	1.04958	0.10399	9.90771	9.70031	0.0473302
hsa-miR-1303	22.767	0.968679	1.04961	0.0516433	4.92024	4.25474	0.0475169
hsa-miR-345-5p	14.1785	0.701325	1.04973	0.0570918	5.43872	4.94639	0.0484181
hsa-miR-8089	19.3423	0.439084	1.04974	0.063981	6.09491	2.27008	0.0485314
hsa-miR-2861	21.6597	0.18254	1.04997	0.0494484	4.70951	0.842765	0.0502215
hsa-miR-4800-3p	21.0632	0.57819	1.05	0.0357647	3.40616	2.74502	0.0504462
hsa-miR-548d-5p	22.7762	0.356069	1.05003	0.0307033	2.92404	1.56334	0.0506843
hsa-miR-4474-3p	20.8725	0.00545444	1.05023	0.0498916	4.75053	0.0261322	0.0521718
hsa-miR-564	14.2966	0.611394	1.05032	0.063609	6.05618	4.2765	0.0528011
hsa-miR-152-5p	21.2069	0.86547	1.05035	0.0535366	5.097	4.08107	0.0530908
hsa-miR-6754-3p	18.546	0.648471	1.05042	0.047514	4.52332	3.49656	0.0536032
hsa-miR-6089	21.1343	0.122125	1.05043	0.0470004	4.4744	0.577852	0.053655
hsa-miR-4266	22.7212	1.29617	1.05049	0.0645246	6.14235	5.7047	0.0540925
hsa-miR-34c-5p	13.5672	0.375278	1.05052	0.0450825	4.29146	2.76606	0.0543033
hsa-miR-324-3p	13.8593	0.608792	1.0506	0.108564	10.3336	4.39267	0.0548988
hsa-miR-5586-3p	24.2175	1.88999	1.05073	0.0882712	8.40093	7.80423	0.0559111
hsa-miR-1179	22.7268	0.677543	1.05075	0.0394173	3.75136	2.98125	0.0560419
hsa-miR-6809-3p	23.1028	0.134212	1.05081	0.028106	2.67471	0.580937	0.056477
hsa-miR-19a-3p	13.8642	0.181755	1.05097	0.0992627	9.4449	1.31097	0.0576712
hsa-miR-204-5p	14.851	0.140681	1.05098	0.0257655	2.45156	0.947285	0.057791
hsa-miR-6825-3p	21.2224	0.927835	1.05112	0.0560538	5.33276	4.37196	0.0588322
hsa-miR-211-3p	21.6866	0.121124	1.05127	0.0490632	4.66703	0.558519	0.0599566
hsa-miR-7157-5p	18.5674	0.483924	1.05129	0.0546793	5.20116	2.60631	0.0600919
hsa-miR-3192-3p	19.3708	0.680644	1.05129	0.0700047	6.65892	3.51376	0.0601143
hsa-miR-665	15.6551	0.83664	1.05141	0.0659002	6.26779	5.34421	0.0609908
hsa-miR-3130-3p	21.6936	0.544749	1.05161	0.055422	5.27018	2.5111	0.0625139
hsa-miR-18a-5p	13.8761	0.480997	1.05187	0.104926	9.97513	3.46636	0.0644496
hsa-miR-6791-3p	18.5777	1.49725	1.05187	0.0970993	9.23108	8.05939	0.0644542
hsa-miR-4787-3p	24.2473	0.819161	1.05202	0.048305	4.59162	3.37836	0.0655823
hsa-miR-664a-5p	15.6666	1.38339	1.05218	0.0990937	9.41791	8.8302	0.0667682
hsa-miR-449a	13.8809	0.402341	1.05224	0.103038	9.79229	2.89852	0.0671902
hsa-miR-6790-3p	21.2452	1.48394	1.05225	0.0802144	7.62314	6.98484	0.0672575
hsa-miR-219a-1-3p	15.6732	0.454439	1.05263	0.0460415	4.37396	2.89947	0.0700905
hsa-miR-194-5p	13.8864	0.524044	1.05266	0.106172	10.0861	3.77379	0.0703
hsa-miR-200a-3p	13.8872	0.953622	1.05271	0.122152	11.6035	6.86692	0.0707303
hsa-miR-487a-5p	21.2549	1.18089	1.05273	0.0667397	6.33968	5.55583	0.0708668
hsa-miR-520e	13.5961	0.798435	1.05275	0.0708182	6.72698	5.87254	0.0710014
hsa-miR-6891-5p	18.5971	0.728255	1.05298	0.0628212	5.96606	3.91595	0.0726974
hsa-miR-4743-3p	24.2701	0.478797	1.05302	0.0387783	3.6826	1.97278	0.0729964
hsa-miR-3662	15.6798	0.709954	1.05307	0.0588458	5.588	4.52781	0.0734334
hsa-miR-6798-3p	21.2629	0.422811	1.05313	0.0383755	3.64395	1.98849	0.0738429
hsa-miR-485-3p	14.2503	0.467179	1.05317	0.0419428	3.98254	3.27838	0.0741342
hsa-miR-6768-3p	18.6035	0.747498	1.05334	0.0635537	6.03357	4.01805	0.0753848
hsa-miR-6848-5p	18.5987	0.519066	1.05341	0.0421672	4.00294	2.79088	0.0759249
hsa-miR-7159-3p	19.9256	0.557588	1.0537	0.0552066	5.23932	2.79835	0.0780954
hsa-miR-6780b-3p	18.6112	0.107931	1.05377	0.0478227	4.53822	0.579922	0.0786734
hsa-miR-22-5p	22.8584	1.33593	1.05382	0.0668678	6.34527	5.84435	0.0790213
hsa-miR-34b-5p	13.6121	0.381587	1.05399	0.0454854	4.31556	2.8033	0.0802652
hsa-miR-4273	21.3393	0.564023	1.05407	0.0448255	4.25262	2.64312	0.0808633
hsa-miR-455-5p	13.6138	0.756776	1.05412	0.0680434	6.45497	5.55887	0.081287
hsa-miR-6823-3p	18.6147	0.328571	1.05432	0.0355198	3.36899	1.76511	0.0827205
hsa-miR-128-3p	13.6166	1.00372	1.05434	0.0850698	8.06853	7.37127	0.0829062
hsa-miR-5590-5p	24.3016	0.0780178	1.05438	0.0329614	3.12614	0.321039	0.0832112
hsa-miR-519d-5p	19.4288	0.445393	1.05444	0.0643554	6.10327	2.29244	0.0836584
hsa-miR-4695-3p	22.0207	0.413286	1.05448	0.0534662	5.07036	1.87681	0.0839831
hsa-miR-6893-3p	19.4301	0.463075	1.05451	0.0647256	6.13797	2.38329	0.0841762
hsa-miR-6839-3p	18.6215	0.641151	1.0547	0.0472727	4.4821	3.44307	0.0855934
hsa-miR-6081	23.2005	0.156153	1.05525	0.0284519	2.69622	0.673061	0.0897185
hsa-miR-6847-5p	19.4462	0.341126	1.05539	0.0625016	5.92215	1.7542	0.0907275
hsa-miR-6783-5p	18.6414	0.312948	1.05548	0.0507044	4.8039	1.67877	0.0914615
hsa-miR-129-2-3p	14.3674	0.363919	1.05552	0.0525692	4.98043	2.53296	0.09169
hsa-miR-3129-5p	21.775	0.713344	1.05556	0.0598988	5.67462	3.27598	0.092006
hsa-miR-153-3p	13.9283	1.3485	1.05583	0.142135	13.462	9.68178	0.0940136
hsa-miR-566	22.9034	0.993621	1.0559	0.0527175	4.99269	4.33831	0.0945292
hsa-miR-20b-3p	22.9037	1.87062	1.05591	0.0901002	8.53297	8.16735	0.0946206
hsa-miR-520a-3p	13.93	0.340383	1.05596	0.102084	9.66738	2.44352	0.0950157
hsa-miR-302a-5p	13.931	0.792381	1.05604	0.115606	10.9471	5.68787	0.0955918
hsa-miR-593-3p	22.9072	0.614003	1.05607	0.0385002	3.64561	2.6804	0.0958277
hsa-miR-4427	21.1877	1.4354	1.0562	0.0746574	7.06846	6.77469	0.0968462
hsa-miR-92a-3p	13.9353	0.915214	1.05636	0.120731	11.4289	6.56758	0.0980228
hsa-miR-101-3p	14.2281	0.346271	1.0564	0.0350936	3.32202	2.43372	0.0982742
hsa-miR-548k	15.7301	0.615729	1.05645	0.0539169	5.10359	3.91434	0.0986788
hsa-miR-373-5p	13.7566	0.435907	1.05649	0.0411266	3.89275	3.16871	0.0989819
hsa-miR-3133	22.8514	0.168591	1.05651	0.0252882	2.39355	0.73777	0.0991452
hsa-miR-611	14.3811	0.518151	1.05653	0.0591752	5.60093	3.60299	0.0992456
hsa-miR-141-3p	13.6491	0.3054	1.05685	0.0419719	3.9714	2.23751	0.1017
hsa-miR-6799-3p	18.6609	0.178715	1.05693	0.031974	3.02517	0.957699	0.102276
hsa-miR-5698	24.3677	1.14852	1.05725	0.0596991	5.64665	4.71328	0.104651
hsa-miR-143-5p	22.9334	0.508092	1.05728	0.035089	3.3188	2.21551	0.104881
hsa-miR-519b-5p	14.3921	0.471831	1.05733	0.0570731	5.39785	3.27841	0.10527
hsa-miR-144-3p	14.4821	0.36032	1.05752	0.0355538	3.36201	2.48803	0.106658
hsa-miR-448	14.0691	0.583771	1.05781	0.0499857	4.72541	4.1493	0.108824
hsa-miR-6815-5p	18.6858	1.07491	1.05799	0.0772779	7.30419	5.75257	0.11023
hsa-miR-1913	15.7538	0.351957	1.05804	0.0419441	3.96433	2.23411	0.110566
hsa-miR-532-3p	22.9499	1.41835	1.05804	0.0704217	6.65586	6.18017	0.110576
hsa-miR-503-5p	13.9582	0.787269	1.0581	0.11557	10.9224	5.64017	0.111005
hsa-miR-520a-5p	13.9587	1.2291	1.05814	0.135928	12.846	8.80521	0.111286
hsa-miR-3149	21.424	1.56301	1.05825	0.0848747	8.02026	7.2956	0.112169
hsa-miR-376a-3p	13.9617	0.460144	1.05836	0.104959	9.91713	3.29577	0.112951
hsa-miR-600	14.4085	0.916976	1.05854	0.0812327	7.67404	6.36412	0.114306
hsa-miR-887-3p	15.7619	0.484802	1.05858	0.0475599	4.49279	3.07579	0.11463
hsa-miR-6767-5p	20.0192	1.17969	1.05865	0.0780424	7.37191	5.89282	0.115101
hsa-miR-199b-5p	15.3952	0.43013	1.05874	0.0380542	3.59427	2.79392	0.115841
hsa-miR-1273g-3p	21.2406	2.50478	1.05884	0.126676	11.9636	11.7924	0.116581
hsa-miR-6836-3p	19.5144	0.241664	1.05909	0.061325	5.79036	1.23839	0.118412
hsa-miR-190b	22.9083	0.773531	1.05914	0.0431351	4.07265	3.37664	0.118795
hsa-miR-5699-5p	18.7017	0.353346	1.05925	0.0363928	3.43573	1.88938	0.119583
hsa-miR-7110-5p	20.0338	0.860934	1.05942	0.0653821	6.1715	4.2974	0.120892
hsa-miR-6773-3p	23.2965	0.388477	1.05962	0.0328263	3.09794	1.66754	0.12237
hsa-miR-132-3p	13.4798	0.198855	1.05974	0.0286112	2.69983	1.47521	0.123317
hsa-miR-7150	21.4015	0.804337	1.05999	0.0513295	4.84245	3.75832	0.125169
hsa-miR-6879-3p	18.7162	1.18749	1.06007	0.0738175	6.96347	6.34472	0.125732
hsa-miR-4689	21.0708	0.603121	1.06021	0.0588009	5.54617	2.86235	0.12679
hsa-miR-1229-5p	21.873	0.554612	1.06031	0.0560046	5.2819	2.5356	0.127558
hsa-miR-3653-3p	15.7902	0.467456	1.06048	0.0468162	4.4146	2.96042	0.128847
hsa-miR-1236-5p	23.3175	0.36466	1.06058	0.0322776	3.0434	1.56389	0.129539
hsa-miR-27b-5p	23.0063	0.663952	1.06064	0.0402969	3.7993	2.88596	0.130009
hsa-miR-6887-3p	18.7326	0.494615	1.06064	0.0553478	5.21832	2.6404	0.130041
hsa-miR-4791	22.1552	1.10873	1.06093	0.0729113	6.87241	5.00439	0.132164
hsa-miR-6734-5p	20.0707	0.154413	1.06137	0.0477165	4.49574	0.769346	0.135488
hsa-miR-377-5p	15.2564	0.192959	1.06142	0.0274998	2.59084	1.26477	0.135878
hsa-miR-1343-3p	21.0951	0.311528	1.06143	0.0528031	4.97471	1.47678	0.135918
hsa-miR-487b-3p	16.8295	0.274725	1.06149	0.0296031	2.78883	1.6324	0.136371
hsa-miR-6512-3p	21.3604	0.220069	1.06167	0.0483587	4.55497	1.03027	0.137709
hsa-miR-5196-5p	21.1022	0.772557	1.06179	0.0636807	5.9975	3.66103	0.138591
hsa-miR-4646-5p	21.1022	1.75742	1.06179	0.101802	9.58773	8.32813	0.138617
hsa-miR-137	14.0092	0.964743	1.06196	0.123348	11.6151	6.88652	0.139875
hsa-miR-4446-3p	21.3053	1.06114	1.06207	0.0570692	5.3734	4.98063	0.140707
hsa-miR-4654	21.1083	1.17908	1.0621	0.0778807	7.33273	5.58587	0.140911
hsa-miR-3910	22.9738	1.48164	1.06217	0.0726465	6.83945	6.44929	0.141439
hsa-miR-8078	21.4473	0.282818	1.06226	0.0353323	3.32614	1.31866	0.142149
hsa-miR-4536-3p	22.9759	1.55158	1.06227	0.0757036	7.1266	6.75305	0.142189
hsa-miR-6747-3p	18.7651	0.475182	1.06248	0.0548715	5.16445	2.53227	0.143811
hsa-miR-6886-5p	23.364	0.368154	1.06269	0.0324068	3.04951	1.57573	0.145329
hsa-miR-525-3p	14.5991	0.104431	1.0627	0.025203	2.3716	0.715323	0.145403
hsa-miR-6127	21.3824	0.433338	1.06276	0.05184	4.87785	2.02661	0.145885
hsa-miR-3936	21.9261	0.0826947	1.06289	0.0494115	4.64881	0.377151	0.146808
hsa-miR-3176	21.9281	0.594158	1.06298	0.0570565	5.36758	2.70957	0.147534
hsa-miR-186-5p	14.1751	0.294634	1.06319	0.0326542	3.07134	2.07853	0.149088
hsa-miR-589-3p	14.4722	0.429514	1.06322	0.0554475	5.21507	2.96786	0.149283
hsa-miR-488-3p	14.4739	0.77217	1.06335	0.0727828	6.8447	5.3349	0.150245
hsa-miR-6871-3p	19.593	0.901828	1.06335	0.0775449	7.2925	4.60281	0.15029
hsa-miR-4251	21.5309	0.632374	1.06353	0.0472345	4.44128	2.93705	0.151655
hsa-miR-5702	21.335	0.260313	1.06355	0.0250679	2.35701	1.22012	0.151755
hsa-miR-6761-5p	18.7881	0.263522	1.06379	0.0501522	4.7145	1.4026	0.153543
hsa-miR-27b-3p	14.0345	0.711779	1.06388	0.113196	10.64	5.07165	0.154226
hsa-miR-8087	18.7921	0.328966	1.06401	0.051386	4.82945	1.75056	0.155233
hsa-miR-3119	21.5429	0.773071	1.06412	0.0521054	4.89655	3.58852	0.156077
hsa-miR-628-5p	14.4886	0.422239	1.06442	0.055188	5.18477	2.91428	0.15832
hsa-miR-181a-5p	14.0461	0.324297	1.06476	0.102581	9.63421	2.3088	0.160815
hsa-miR-6835-3p	23.4099	0.47818	1.06478	0.035297	3.31496	2.04264	0.16097
hsa-miR-888-3p	20.182	0.98132	1.06486	0.123906	11.6358	4.86235	0.161598
hsa-miR-7162-3p	20.1389	0.450696	1.06498	0.0528514	4.96267	2.23793	0.16247
hsa-miR-99b-3p	14.4964	0.673346	1.065	0.067326	6.32171	4.64491	0.162593
hsa-miR-7151-5p	23.4161	0.820157	1.06506	0.0465277	4.36856	3.50253	0.163068
hsa-miR-4796-5p	22.2432	0.322794	1.06514	0.0524977	4.92871	1.4512	0.163673
hsa-miR-6726-3p	21.506	0.888258	1.06517	0.0547122	5.13649	4.13028	0.163873
hsa-miR-1243	15.8603	0.495257	1.06519	0.0481997	4.52497	3.12262	0.164061
hsa-miR-4479	21.1735	0.386701	1.06538	0.0542217	5.08944	1.82634	0.165438
hsa-miR-641	23.1108	1.16137	1.06546	0.0596646	5.59991	5.02524	0.166035
hsa-miR-548at-5p	24.5569	0.656186	1.06546	0.0436835	4.09998	2.67211	0.16604
hsa-miR-92b-3p	23.1171	0.947921	1.06575	0.0510227	4.78751	4.10052	0.168214
hsa-miR-23b-5p	14.5083	0.352275	1.06587	0.0525252	4.92792	2.42809	0.169119
hsa-miR-6795-3p	19.6428	0.592873	1.06606	0.068348	6.41128	3.01826	0.170531
hsa-miR-203a-5p	19.6429	1.03262	1.06606	0.082322	7.72206	5.25695	0.170573
hsa-miR-4671-5p	21.1876	0.111127	1.06609	0.0509518	4.77933	0.524491	0.170747
hsa-miR-516a-5p	14.5113	0.658012	1.06609	0.0665349	6.24102	4.53447	0.170782
hsa-miR-3180-3p	23.0633	0.710331	1.06631	0.0408421	3.83024	3.07992	0.172389
hsa-miR-1260b	21.5873	0.195968	1.06632	0.0368194	3.45294	0.907794	0.172484
hsa-miR-1228-3p	23.0638	0.485971	1.06633	0.0330813	3.10234	2.10707	0.172586
hsa-miR-4790-5p	22.2684	0.482908	1.06634	0.0552948	5.18545	2.16858	0.17268
hsa-miR-34c-3p	14.515	0.590936	1.06636	0.063054	5.91299	4.0712	0.172821
hsa-miR-1908-5p	15.8795	0.838666	1.06648	0.0662751	6.21435	5.28144	0.173716
hsa-miR-6503-3p	21.4584	0.600141	1.06654	0.0559381	5.24483	2.79677	0.174128
hsa-miR-6875-5p	18.8385	1.0632	1.06664	0.076999	7.21881	5.64376	0.174908
hsa-miR-7976	18.8326	0.493395	1.06666	0.0414467	3.88566	2.6199	0.175011
hsa-miR-1202	20.2177	1.07573	1.06675	0.126246	11.8347	5.32072	0.175694
hsa-miR-4497	21.4014	1.75378	1.06686	0.0900344	8.4392	8.19471	0.176529
hsa-miR-4299	23.0822	2.9272	1.06718	0.1375	12.8844	12.6816	0.178938
hsa-miR-361-5p	14.0817	0.338843	1.06746	0.103095	9.65803	2.40626	0.181001
hsa-miR-3156-5p	21.6104	0.439065	1.06746	0.0416538	3.90213	2.03173	0.181034
hsa-miR-5047	24.6043	0.865698	1.06751	0.050127	4.69568	3.51848	0.181429
hsa-miR-6807-3p	23.4707	1.06192	1.06754	0.0557654	5.22372	4.52445	0.181641
hsa-miR-4758-3p	24.612	0.667688	1.06785	0.0440664	4.12665	2.71285	0.183933
hsa-miR-6786-3p	18.8602	1.00969	1.06787	0.0746897	6.99427	5.35357	0.18408
hsa-miR-487b-5p	21.5621	0.472591	1.06795	0.0401414	3.75874	2.19177	0.184663
hsa-miR-520f-3p	14.3691	0.464784	1.06808	0.0421527	3.94658	3.23461	0.185659
hsa-miR-4262	21.6254	0.431489	1.0682	0.0414813	3.88328	1.99528	0.18657
hsa-miR-3609	20.2484	0.89003	1.06837	0.122313	11.4486	4.39555	0.187793
hsa-miR-6759-3p	18.8715	0.439367	1.06851	0.0541469	5.06752	2.3282	0.188878
hsa-miR-4291	21.6351	0.452991	1.06868	0.0420504	3.93479	2.09377	0.190158
hsa-miR-6874-3p	21.5774	0.948685	1.0687	0.0572081	5.35303	4.39666	0.190327
hsa-miR-508-5p	14.5471	0.216425	1.06872	0.0485088	4.53897	1.48775	0.190441
hsa-miR-4724-5p	24.6396	2.34102	1.06905	0.106872	9.99698	9.50105	0.192888
hsa-miR-6774-5p	23.5044	0.486078	1.06908	0.0356073	3.33066	2.06803	0.193109
hsa-miR-199a-5p	14.1277	0.506301	1.06919	0.0453067	4.23746	3.58375	0.193991
hsa-miR-548ah-5p	21.2502	0.471118	1.06923	0.0560528	5.24233	2.21701	0.194293
hsa-miR-6870-3p	19.7027	0.620556	1.06931	0.0692285	6.47415	3.1496	0.194832
hsa-miR-655-5p	21.5899	0.252223	1.06932	0.0349606	3.26942	1.16825	0.19494
hsa-miR-527	14.1074	0.0952608	1.06941	0.100287	9.37782	0.675254	0.195579
hsa-miR-136-5p	14.1079	0.164333	1.06945	0.100803	9.42572	1.16483	0.195876
hsa-miR-19a-5p	14.5576	0.519132	1.06949	0.059648	5.57724	3.56605	0.196201
hsa-miR-3161	22.0627	0.669718	1.06951	0.0592429	5.53928	3.03552	0.196319
hsa-miR-3658	23.1329	2.20384	1.06953	0.104762	9.7952	9.52686	0.196478
hsa-miR-892c-5p	21.5191	0.550803	1.06956	0.0547858	5.12229	2.5596	0.196708
hsa-miR-3976	21.2578	0.209341	1.06962	0.051892	4.85146	0.984776	0.197141
hsa-miR-302a-3p	14.1125	0.337092	1.06979	0.103274	9.65365	2.38861	0.19844
hsa-miR-3667-5p	23.2072	0.691551	1.0699	0.0414175	3.87114	2.97989	0.19929
hsa-miR-504-5p	14.1144	0.685846	1.06994	0.112775	10.5404	4.8592	0.199535
hsa-miR-6853-3p	20.2327	1.24506	1.06994	0.0811233	7.58207	6.1537	0.199535
hsa-miR-6515-3p	23.5235	0.499805	1.06994	0.0360159	3.36615	2.1247	0.199593
hsa-miR-370-5p	19.7148	0.663979	1.06996	0.070437	6.58312	3.36792	0.199742
hsa-miR-150-5p	13.8187	0.284827	1.06998	0.0414596	3.87479	2.06118	0.199886
hsa-miR-6816-5p	18.8918	0.188966	1.07001	0.0325167	3.03891	1.00025	0.200094
hsa-miR-6828-3p	23.5279	0.750471	1.07015	0.0441113	4.12199	3.1897	0.201108
hsa-miR-507	13.8212	0.528784	1.07018	0.0539385	5.04015	3.8259	0.201334
hsa-miR-874-5p	19.7259	0.387686	1.07056	0.0641064	5.9881	1.96537	0.204234
hsa-miR-2909	22.0846	0.522594	1.07057	0.0556991	5.20276	2.36633	0.20426
hsa-miR-4647	21.2784	0.505041	1.07066	0.0568561	5.3104	2.37349	0.20492
hsa-miR-1265	23.1614	1.18461	1.07084	0.0599516	5.59854	5.11458	0.206316
hsa-miR-3974	21.2823	0.60904	1.07085	0.0593877	5.54584	2.86172	0.206379
hsa-miR-8077	18.9148	0.574327	1.07096	0.0581474	5.42944	3.03638	0.207229
hsa-miR-145-5p	13.7062	0.429123	1.07123	0.041371	3.86201	3.13086	0.209218
hsa-miR-4728-3p	24.6906	0.520981	1.07126	0.040257	3.75791	2.11004	0.209433
hsa-miR-6865-3p	19.7395	1.37486	1.0713	0.0961228	8.97251	6.96501	0.209758
hsa-miR-195-5p	13.836	0.427824	1.07133	0.0483009	4.50851	3.0921	0.20995
hsa-miR-6841-3p	23.5571	0.865263	1.07147	0.0482851	4.50641	3.67304	0.211043
hsa-miR-375	14.1359	0.561493	1.07156	0.108892	10.1619	3.97211	0.211717
hsa-miR-6876-5p	21.6362	1.12876	1.07162	0.0647785	6.04493	5.21698	0.212098
hsa-miR-10b-5p	14.3428	0.130482	1.07187	0.0261246	2.4373	0.909738	0.213973
hsa-miR-7162-3p	18.932	0.309063	1.07194	0.0513235	4.78792	1.63249	0.214507
hsa-miR-4776-5p	24.7072	0.469873	1.07198	0.0390742	3.64505	1.90176	0.214819
hsa-miR-6766-5p	23.5696	1.19692	1.07204	0.0612144	5.71007	5.07822	0.215292
hsa-miR-3175	21.7103	0.886595	1.0724	0.0565181	5.27026	4.08374	0.217941
hsa-miR-4640-3p	21.5256	0.457184	1.07305	0.0314273	2.92878	2.12391	0.222838
hsa-miR-6736-3p	18.9522	0.477566	1.07308	0.0553534	5.15837	2.51985	0.223039
hsa-miR-8066	19.7732	2.0295	1.07313	0.125764	11.7193	10.2639	0.223441
hsa-miR-6833-3p	20.295	0.39564	1.07323	0.0519383	4.83943	1.94945	0.224188
hsa-miR-18b-5p	13.8616	0.256431	1.07331	0.040428	3.76667	1.84994	0.224752
hsa-miR-4649-3p	24.7386	0.364215	1.07334	0.0369285	3.44052	1.47226	0.224992
hsa-miR-8076	18.9583	0.594394	1.07342	0.0588811	5.48535	3.13527	0.225622
hsa-miR-154-3p	13.8644	0.64268	1.07353	0.0609675	5.67918	4.63547	0.226383
hsa-miR-6851-3p	18.9543	0.347271	1.07355	0.03655	3.40459	1.83215	0.226563
hsa-miR-411-5p	14.6135	0.0605096	1.0736	0.0462523	4.30816	0.414067	0.226908
hsa-miR-4504	21.3425	0.873571	1.07388	0.0673388	6.27059	4.0931	0.229049
hsa-miR-498	14.1669	0.877192	1.07392	0.120464	11.2172	6.19185	0.2293
hsa-miR-4685-5p	22.4273	2.39593	1.07395	0.125389	11.6754	10.6831	0.229587
hsa-miR-3160-3p	22.1558	0.072303	1.07402	0.0498878	4.64496	0.326339	0.230068
hsa-miR-2053	15.9922	0.28615	1.07405	0.0400813	3.73179	1.78931	0.2303
hsa-miR-520g-5p	18.9706	0.500794	1.07412	0.056048	5.21804	2.63985	0.230825
hsa-miR-30c-5p	14.1704	0.788681	1.07418	0.116916	10.8841	5.56567	0.231311
hsa-miR-335-3p	14.6252	0.616812	1.07445	0.0646246	6.01464	4.21748	0.233324
hsa-miR-6505-3p	23.6239	0.509189	1.07451	0.0363787	3.3856	2.15539	0.233763
hsa-miR-6789-5p	19.8033	0.44295	1.07477	0.0653735	6.08257	2.23675	0.235666
hsa-miR-664b-3p	21.5611	0.937483	1.07482	0.0515153	4.79293	4.34803	0.236057
hsa-miR-4712-5p	22.4502	0.253124	1.07505	0.0520678	4.84328	1.12749	0.2378
hsa-miR-4681	21.3713	0.572	1.07533	0.058633	5.45256	2.67648	0.239868
hsa-miR-3117-3p	23.2611	2.88966	1.07545	0.135826	12.6297	12.4227	0.240774
hsa-miR-4743-5p	24.7875	0.975301	1.07546	0.0539354	5.01509	3.93465	0.240863
hsa-miR-126-3p	14.4091	0.674273	1.07565	0.0559034	5.19715	4.67949	0.242304
hsa-miR-16-2-3p	14.6415	0.347396	1.07566	0.0527164	4.90086	2.37268	0.242323
hsa-miR-518e-3p	14.8246	0.791113	1.07624	0.0623763	5.79578	5.3365	0.246664
hsa-miR-7160-3p	19.0108	0.695017	1.0764	0.062417	5.79869	3.6559	0.24787
hsa-miR-1208	16.0274	0.341091	1.07641	0.0420405	3.90561	2.12818	0.247981
hsa-miR-143-3p	13.6091	0.505108	1.07671	0.0467945	4.34607	3.71154	0.250185
hsa-miR-1266-3p	21.7392	1.16358	1.07672	0.06635	6.16224	5.35247	0.250257
hsa-miR-4763-5p	24.8242	0.839592	1.07705	0.0494843	4.59442	3.38216	0.252764
hsa-miR-7107-5p	20.3674	0.219991	1.07706	0.0491054	4.55921	1.08011	0.25281
hsa-miR-451a	14.5335	0.542702	1.07716	0.0470222	4.3654	3.73416	0.253537
hsa-miR-6823-5p	19.0262	0.568715	1.07727	0.0582065	5.40315	2.98912	0.254381
hsa-miR-7108-3p	19.8501	0.41157	1.0773	0.0649013	6.02442	2.07339	0.254642
hsa-miR-4277	22.2267	0.92446	1.07746	0.067087	6.22643	4.15923	0.255779
hsa-miR-152-3p	14.2154	0.452367	1.0776	0.106466	9.87998	3.18222	0.256824
hsa-miR-6513-3p	21.681	0.535847	1.0776	0.0547297	5.07884	2.47151	0.256867
hsa-miR-32-3p	14.6697	0.458202	1.07772	0.0571751	5.30517	3.12346	0.25778
hsa-miR-4672	21.4193	0.1755	1.07774	0.0519537	4.8206	0.819355	0.257918
hsa-miR-5007-5p	24.8433	1.18398	1.07788	0.0613375	5.69056	4.7658	0.25896
hsa-miR-6856-3p	19.0311	0.497883	1.0779	0.0418563	3.88314	2.61616	0.259092
hsa-miR-602	14.673	0.320703	1.07797	0.0518838	4.8131	2.18567	0.259623
hsa-miR-517c-3p	13.922	0.299051	1.07798	0.0422752	3.92169	2.14805	0.259724
hsa-miR-3653-5p	21.7711	0.856833	1.0783	0.0537135	4.98133	3.93564	0.262065
hsa-miR-517b-3p	13.9305	0.0785184	1.07864	0.0359096	3.32915	0.563645	0.26464
hsa-miR-585-5p	21.7798	0.593054	1.07873	0.0441341	4.0913	2.72295	0.265303
hsa-miR-938	16.062	0.7988	1.07874	0.0642351	5.95462	4.97322	0.265398
hsa-miR-4748	22.5294	0.772729	1.07885	0.0628609	5.82667	3.42986	0.266176
hsa-miR-5585-5p	22.5337	0.933726	1.07905	0.0676937	6.27347	4.1437	0.267684
hsa-miR-5189-3p	19.0599	0.657337	1.07918	0.0611936	5.67039	3.4488	0.268651
hsa-miR-425-3p	13.9402	0.33479	1.07939	0.0438893	4.06612	2.40162	0.270245
hsa-miR-6889-3p	19.0646	0.328133	1.07944	0.052017	4.81888	1.72117	0.270626
hsa-miR-4330	21.8573	1.66028	1.07966	0.0895514	8.29443	7.59597	0.272243
hsa-miR-6730-5p	19.8996	0.404904	1.07999	0.0649208	6.01122	2.03473	0.274758
hsa-miR-4738-5p	24.8988	1.1571	1.08029	0.0604059	5.59162	4.64721	0.276986
hsa-miR-339-5p	13.9518	0.507406	1.0803	0.0529148	4.89818	3.63684	0.277013
hsa-miR-3187-3p	21.874	0.623039	1.08048	0.0473586	4.3831	2.84831	0.278399
hsa-miR-8079	19.9092	1.13637	1.08051	0.0868274	8.03575	5.70776	0.27865
hsa-miR-181b-5p	14.2568	0.190536	1.08073	0.102113	9.44847	1.33645	0.280283
hsa-miR-4485-5p	21.8216	0.809546	1.0808	0.0519315	4.80491	3.70983	0.280783
hsa-miR-621	14.7143	0.199545	1.081	0.0486185	4.49754	1.35613	0.28228
hsa-miR-7849-3p	19.9183	1.6249	1.08101	0.107311	9.92696	8.15781	0.282336
hsa-miR-7156-3p	21.828	1.19664	1.08112	0.0678421	6.27519	5.48212	0.283159
hsa-miR-6079	21.7523	0.642389	1.08115	0.0576239	5.32989	2.9532	0.283375
hsa-miR-3943	21.8876	1.35595	1.08115	0.0760483	7.034	6.19503	0.283427
hsa-miR-191-3p	14.2625	0.964476	1.08117	0.124787	11.5419	6.7623	0.283516
hsa-miR-655-3p	23.4548	0.420932	1.08131	0.033023	3.05397	1.79466	0.284628
hsa-miR-1255b-2-3p	21.8919	0.664398	1.08137	0.0487327	4.50659	3.0349	0.285015
hsa-let-7c-5p	14.2667	0.444669	1.08148	0.106625	9.85911	3.11683	0.285884
hsa-miR-3660	16.1057	0.510452	1.08167	0.0492959	4.55738	3.1694	0.287314
hsa-miR-409-5p	14.2693	0.908763	1.08168	0.122401	11.3158	6.36864	0.287373
hsa-miR-6878-3p	23.7842	1.16477	1.0818	0.060037	5.54971	4.89722	0.288289
hsa-miR-1249-5p	23.7847	0.502824	1.08182	0.0363432	3.35944	2.11406	0.288444
hsa-miR-4323	21.9035	0.351605	1.08194	0.0400105	3.69804	1.60525	0.28929
hsa-miR-518c-5p	13.9769	0.405249	1.08223	0.0473868	4.37861	2.89943	0.291506
hsa-miR-4302	21.9105	0.28948	1.08228	0.0387878	3.58389	1.32119	0.291865
hsa-miR-5589-3p	24.9494	1.2565	1.08249	0.0640711	5.91887	5.03621	0.293408
hsa-miR-6727-3p	19.1203	0.834159	1.0826	0.067861	6.26835	4.36269	0.294221
hsa-miR-7152-5p	20.4755	0.29563	1.08278	0.0504443	4.6588	1.44383	0.295556
hsa-miR-1908-3p	23.8098	1.57721	1.08296	0.0771089	7.12017	6.62422	0.296971
hsa-miR-6797-3p	19.1305	0.717741	1.08317	0.0634701	5.85963	3.75182	0.298543
hsa-miR-1203	20.5309	1.80285	1.08327	0.14887	13.7426	8.78119	0.299252
hsa-miR-5690	24.9696	1.20252	1.08336	0.0621052	5.73262	4.81594	0.299965
hsa-miR-3196	23.435	2.18774	1.08349	0.104113	9.60905	9.33536	0.300902
hsa-miR-6743-5p	21.8896	1.01327	1.08417	0.0601219	5.54545	4.62901	0.305959
hsa-miR-127-3p	12.6106	0.089307	1.08441	0.0256946	2.36946	0.708188	0.307767
hsa-miR-449b-3p	16.1469	0.989197	1.08444	0.075332	6.94662	6.12625	0.308013
hsa-miR-99b-5p	13.9704	0.283898	1.08448	0.0329697	3.04013	2.03213	0.308327
hsa-miR-497-3p	14.7645	1.08005	1.08469	0.0919754	8.47941	7.31517	0.309876
hsa-miR-3181	21.9621	0.581566	1.08483	0.0461671	4.25568	2.64804	0.310945
hsa-miR-4659b-5p	21.7651	1.34329	1.08499	0.070447	6.49287	6.17176	0.312117
hsa-miR-3173-5p	21.8298	0.66394	1.085	0.0583652	5.37928	3.04143	0.312202
hsa-miR-7155-3p	19.1582	0.739058	1.0851	0.0521706	4.80791	3.85766	0.312939
hsa-miR-505-5p	14.7701	0.480642	1.08511	0.0584128	5.38315	3.25415	0.312984
hsa-miR-1227-3p	23.4705	1.45172	1.08513	0.0715223	6.59111	6.1853	0.313186
hsa-miR-323b-3p	21.9687	0.992997	1.08516	0.0609329	5.61513	4.52007	0.313362
hsa-miR-1273h-3p	21.9106	0.239065	1.08521	0.0351894	3.24265	1.0911	0.313728
hsa-miR-4513	21.5685	0.289876	1.08525	0.0535779	4.93692	1.34398	0.314068
hsa-miR-340-3p	14.3187	1.02812	1.08542	0.127989	11.7917	7.18023	0.315368
hsa-miR-934	23.4791	2.42194	1.08553	0.114671	10.5636	10.3153	0.316176
hsa-miR-3661	16.1632	0.74468	1.08554	0.0613606	5.65256	4.60726	0.316201
hsa-miR-5002-5p	25.0217	0.906976	1.08562	0.0518475	4.77583	3.62476	0.316859
hsa-miR-495-3p	14.0225	0.467408	1.08576	0.0507835	4.67721	3.33328	0.317912
hsa-miR-211-5p	14.3293	0.360654	1.08623	0.105214	9.68619	2.5169	0.321358
hsa-miR-3690	23.4976	1.40851	1.08638	0.0696611	6.41219	5.99428	0.322548
hsa-miR-181b-3p	21.9949	0.882302	1.08645	0.056652	5.2144	4.01139	0.323069
hsa-miR-514a-3p	14.3328	0.483619	1.0865	0.108035	9.94348	3.3742	0.323377
hsa-miR-6511b-3p	21.8652	0.0966389	1.08676	0.0484573	4.45888	0.441976	0.325345
hsa-miR-642a-5p	23.5834	1.30535	1.08725	0.0659041	6.06156	5.53503	0.328997
hsa-miR-6827-3p	21.9579	0.609288	1.08755	0.0448722	4.126	2.77481	0.331244
hsa-miR-4693-3p	21.6205	0.159014	1.08787	0.0522945	4.80706	0.735476	0.333647
hsa-miR-4690-5p	21.8242	0.490802	1.08793	0.0328626	3.02065	2.24889	0.334139
hsa-miR-5587-5p	21.8953	1.22532	1.08825	0.0777206	7.14177	5.5963	0.336528
hsa-miR-4278	23.5383	1.18587	1.08827	0.0601672	5.52872	5.03806	0.33662
hsa-miR-523-5p	14.8158	0.659183	1.08846	0.0672596	6.17932	4.44917	0.338093
hsa-miR-548ao-3p	22.4541	0.735458	1.08848	0.0617633	5.67427	3.27538	0.338224
hsa-miR-548l	23.5436	1.04482	1.08851	0.0542937	4.98787	4.4378	0.33848
hsa-miR-1825	16.2085	0.438356	1.08858	0.0462344	4.24721	2.70448	0.338988
hsa-miR-4703-5p	21.6392	0.108019	1.08881	0.0520082	4.77662	0.499183	0.340676
hsa-miR-4751	22.7446	0.330064	1.08915	0.053681	4.9287	1.45117	0.34324
hsa-miR-7151-3p	20.0753	0.388413	1.08953	0.0651335	5.97813	1.93477	0.346077
hsa-miR-3168	22.4766	0.582337	1.08957	0.0578415	5.30865	2.59086	0.346377
hsa-let-7i-5p	13.8322	0.335472	1.08964	0.0361308	3.31586	2.4253	0.346882
hsa-miR-516b-5p	14.9407	1.18673	1.08982	0.0900033	8.25852	7.94294	0.348267
hsa-miR-7977	19.2422	0.721119	1.08986	0.0514419	4.72006	3.7476	0.348514
hsa-miR-6858-3p	20.0831	0.846115	1.08995	0.076874	7.05299	4.21308	0.349208
hsa-miR-618	14.8388	0.349011	1.09015	0.0533181	4.89089	2.35201	0.350729
hsa-miR-711	23.5794	0.609474	1.09017	0.0375529	3.44468	2.58477	0.350862
hsa-miR-3646	20.6628	1.68947	1.09023	0.145701	13.3642	8.17635	0.35132
hsa-miR-5697	25.1386	1.14964	1.09069	0.0603184	5.53028	4.57322	0.354782
hsa-miR-6817-5p	20.6264	0.650383	1.09076	0.0593057	5.43711	3.15316	0.355255
hsa-miR-4678	21.681	0.885002	1.09091	0.0683271	6.26331	4.08193	0.356401
hsa-miR-6133	23.9862	1.48874	1.09099	0.0734611	6.73345	6.20667	0.356975
hsa-miR-548av-5p	22.7841	0.971622	1.09104	0.0693235	6.35389	4.26448	0.357357
hsa-miR-424-5p	14.0909	0.193807	1.09106	0.0388168	3.55771	1.37541	0.357519
hsa-miR-3116	23.6001	1.35908	1.09112	0.0675692	6.19263	5.75881	0.35799
hsa-miR-4668-3p	21.8902	0.755609	1.09122	0.0436242	3.99773	3.45182	0.358737
hsa-miR-1296-3p	23.9921	2.05682	1.09126	0.0977947	8.96164	8.57289	0.359009
hsa-miR-1247-3p	22.512	0.277953	1.09129	0.052329	4.79517	1.23469	0.359202
hsa-miR-4752	22.7917	2.4041	1.0914	0.126079	11.5521	10.5482	0.360079
hsa-miR-301b-5p	20.1112	0.66021	1.09147	0.0713823	6.53999	3.2828	0.360613
hsa-miR-3128	22.1035	0.984304	1.09182	0.0607205	5.56142	4.45316	0.363174
hsa-miR-518f-3p	14.4041	0.380642	1.09189	0.106128	9.71961	2.6426	0.363751
hsa-miR-324-5p	14.4048	0.324134	1.09195	0.105049	9.62033	2.25017	0.364193
hsa-miR-93-5p	14.408	0.414847	1.09219	0.106889	9.78661	2.87928	0.365997
hsa-miR-3591-5p	25.1787	1.77966	1.09243	0.0843569	7.72192	7.06813	0.367793
hsa-miR-500a-3p	15.2394	0.0875659	1.09257	0.02549	2.33302	0.574603	0.368841
hsa-miR-126-5p	14.1106	0.524165	1.09259	0.0541515	4.95625	3.71468	0.368972
hsa-miR-5092	21.9187	0.590016	1.09265	0.0367505	3.36345	2.69184	0.369369
hsa-miR-1207-3p	16.27	0.896115	1.09271	0.070019	6.40781	5.50776	0.369881
hsa-miR-1914-5p	16.2716	0.612455	1.09282	0.0545227	4.98918	3.76395	0.370669
hsa-miR-186-3p	14.8766	0.749451	1.09293	0.0723052	6.61575	5.03779	0.371464
hsa-miR-6130	21.9897	1.27836	1.09295	0.079929	7.31318	5.81346	0.371613
hsa-miR-218-1-3p	14.8781	0.451393	1.09304	0.0574168	5.25296	3.03394	0.372296
hsa-miR-676-5p	23.6433	0.759498	1.09312	0.0430415	3.93748	3.21232	0.372945
hsa-miR-337-5p	14.8805	0.267714	1.09321	0.0508379	4.65033	1.7991	0.373596
hsa-miR-188-5p	15.0046	0.67137	1.09334	0.0548124	5.01332	4.47443	0.37454
hsa-miR-23a-3p	14.1204	0.0729556	1.09335	0.0363158	3.32152	0.516667	0.374638
hsa-miR-4677-5p	21.7297	0.603515	1.09336	0.0601655	5.50279	2.77737	0.374743
hsa-miR-210-5p	24.0385	0.549782	1.09337	0.0379501	3.47093	2.28709	0.37479
hsa-miR-1273g-5p	21.9384	0.990479	1.09363	0.054077	4.94474	4.51482	0.376711
hsa-miR-323a-5p	14.8871	0.41399	1.09369	0.0558985	5.11097	2.78087	0.37722
hsa-miR-376a-2-5p	22.5631	0.188587	1.09377	0.0514974	4.70827	0.835817	0.377749
hsa-miR-146a-3p	23.7322	0.352875	1.0941	0.0315528	2.8839	1.4869	0.380275
hsa-miR-369-5p	14.1306	0.526345	1.09414	0.0543117	4.96387	3.72485	0.380552
hsa-miR-135b-5p	13.7645	0.838216	1.0942	0.0710786	6.49593	6.08969	0.38102
hsa-miR-6744-3p	24.0577	2.28019	1.09424	0.107575	9.83102	9.478	0.381314
hsa-miR-299-3p	14.1331	0.514233	1.09433	0.0536157	4.89942	3.63851	0.381948
hsa-miR-99a-5p	14.1345	0.174928	1.09444	0.0383792	3.50673	1.23759	0.38281
hsa-miR-6872-5p	19.3332	1.83633	1.09465	0.115057	10.5108	9.4983	0.384394
hsa-miR-518b	14.441	0.641765	1.09469	0.113361	10.3555	4.44404	0.384695
hsa-miR-6738-5p	22.1031	1.04699	1.09474	0.0616973	5.63579	4.73686	0.385041
hsa-miR-452-5p	15.6237	0.623703	1.09529	0.050251	4.58793	3.99203	0.389128
hsa-miR-10a-5p	13.5129	0.365125	1.09537	0.0385935	3.52333	2.70205	0.389745
hsa-miR-7703	20.7197	1.92762	1.09569	0.112899	10.304	9.30332	0.392139
hsa-miR-4496	21.7762	0.297375	1.0957	0.054159	4.94285	1.3656	0.392247
hsa-miR-3177-3p	22.6036	0.430897	1.09572	0.0548993	5.01032	1.90632	0.392401
hsa-miR-8061	24.1039	0.416628	1.09634	0.0343282	3.13116	1.72847	0.397019
hsa-miR-520d-5p	14.1615	0.356623	1.09653	0.0453534	4.13608	2.51825	0.398438
hsa-miR-605-5p	14.1446	0.127735	1.09676	0.0267041	2.43482	0.903067	0.400141
hsa-miR-133a-3p	14.1591	0.926936	1.09679	0.0759643	6.92609	6.54659	0.400333
hsa-miR-28-3p	23.7971	2.47806	1.09709	0.117416	10.7025	10.4133	0.402647
hsa-miR-1304-5p	16.3362	1.31991	1.09716	0.0956511	8.71808	8.07963	0.403113
hsa-miR-335-5p	14.1722	0.227644	1.09735	0.0400883	3.65317	1.60628	0.404593
hsa-miR-3654	20.8007	1.00896	1.09751	0.12765	11.6309	4.8506	0.405737
hsa-miR-3940-3p	23.7384	1.411	1.09752	0.0698591	6.36517	5.94395	0.405841
hsa-miR-5586-5p	25.3006	1.75146	1.09772	0.0833059	7.58897	6.92263	0.407351
hsa-miR-4313	22.2234	0.859138	1.09774	0.0560214	5.10333	3.86591	0.407485
hsa-miR-4285	24.14	0.490753	1.09798	0.0363322	3.30899	2.03295	0.409297
hsa-miR-4494	21.8297	0.302675	1.0984	0.054356	4.94867	1.38652	0.412381
hsa-miR-6879-5p	22.1848	0.351768	1.09879	0.0378061	3.44071	1.58563	0.415297
hsa-miR-188-3p	14.9575	0.186832	1.09887	0.0490802	4.46644	1.24909	0.415902
hsa-miR-5699-3p	25.3304	0.554636	1.09902	0.0417974	3.80316	2.1896	0.417041
hsa-let-7e-5p	14.1982	0.129477	1.09937	0.0374388	3.40546	0.911922	0.419695
hsa-miR-3064-3p	22.058	0.57278	1.09959	0.0361523	3.2878	2.5967	0.421302
hsa-miR-200c-3p	14.2016	0.746422	1.09963	0.068133	6.19598	5.25592	0.421616
hsa-miR-4293	22.685	0.395825	1.09967	0.0544464	4.95114	1.74487	0.421938
hsa-miR-1225-5p	16.3749	0.160626	1.09976	0.0375963	3.4186	0.980926	0.422552
hsa-miR-4776-3p	25.3477	0.764593	1.09977	0.0476448	4.33226	3.01642	0.422643
hsa-miR-155-5p	14.7769	0.182719	1.09985	0.0283448	2.57717	1.23652	0.423216
hsa-miR-6892-3p	19.4188	0.0589221	1.09986	0.0317372	2.88558	0.303429	0.423314
hsa-miR-627-3p	19.4228	0.470379	1.10009	0.0413075	3.75493	2.42179	0.425024
hsa-miR-1290	23.8679	2.7698	1.10036	0.130556	11.8649	11.6047	0.42706
hsa-miR-6504-5p	22.1411	0.206805	1.10047	0.0498973	4.53417	0.934034	0.4279
hsa-miR-548ay-3p	22.1502	0.760474	1.10092	0.0617633	5.61013	3.43326	0.431283
hsa-miR-516b-3p	14.4158	0.308206	1.10095	0.03426	3.11187	2.13797	0.431451
hsa-miR-193b-3p	14.7744	0.199031	1.10096	0.0289776	2.63203	1.34713	0.431558
hsa-miR-512-5p	14.5273	0.759976	1.10124	0.11802	10.717	5.23136	0.433629
hsa-miR-548ap-3p	25.382	0.402784	1.10126	0.0384461	3.49111	1.58689	0.433768
hsa-miR-4725-3p	25.3859	0.531863	1.10142	0.0412985	3.74956	2.09511	0.43503
hsa-miR-548am-5p	21.8901	0.462399	1.10143	0.0572629	5.19894	2.11237	0.435094
hsa-miR-208a-5p	22.2455	1.19424	1.10179	0.0680482	6.17613	5.36845	0.43779
hsa-miR-514a-5p	22.3074	1.9893	1.10189	0.104896	9.51965	8.91768	0.438487
hsa-miR-185-5p	12.2045	0.132766	1.1019	0.0276491	2.50923	1.08784	0.438577
hsa-miR-4326	22.7338	0.512861	1.10204	0.0567934	5.15349	2.25594	0.43962
hsa-miR-6870-5p	19.46	0.123179	1.10219	0.0323887	2.93856	0.632987	0.440781
hsa-miR-4632-5p	23.0179	1.68918	1.10224	0.0961164	8.72014	7.33857	0.44109
hsa-miR-216a-3p	22.7532	0.297849	1.10298	0.0531068	4.81485	1.30904	0.446656
hsa-miR-198	14.246	0.437331	1.10307	0.0495641	4.49328	3.06986	0.447336
hsa-miR-4269	22.7576	0.838796	1.10319	0.0653162	5.92066	3.68579	0.448239
hsa-miR-4639-3p	25.4301	0.866123	1.10334	0.0508853	4.61192	3.4059	0.44937
hsa-miR-518c-3p	14.2495	0.269644	1.10334	0.0417909	3.78766	1.8923	0.449383
hsa-miR-3146	23.8676	2.466	1.10349	0.116749	10.5799	10.332	0.450506
hsa-miR-450a-5p	14.5574	0.380693	1.10351	0.107175	9.71217	2.61512	0.450661
hsa-miR-3652	16.432	0.622124	1.10359	0.0552444	5.00588	3.78605	0.451222
hsa-miR-10b-3p	23.9528	2.14276	1.10427	0.102485	9.28076	8.94576	0.45634
hsa-miR-620	15.0325	0.289906	1.10438	0.0519271	4.70192	1.92852	0.457148
hsa-miR-181c-5p	14.5702	0.56354	1.10449	0.111792	10.1216	3.86775	0.457949
hsa-miR-205-5p	14.5736	0.327344	1.10474	0.10627	9.61939	2.24615	0.459859
hsa-miR-4467	22.1657	1.14803	1.10496	0.0614141	5.55805	5.1793	0.461447
hsa-miR-4475	21.9631	0.401007	1.10511	0.0562416	5.08925	1.82582	0.462556
hsa-miR-6834-5p	22.3126	1.28721	1.10512	0.0721344	6.52731	5.76901	0.462633
hsa-miR-4757-3p	25.4716	1.88111	1.10514	0.0885564	8.01311	7.38513	0.462844
hsa-miR-4704-3p	21.9714	0.985392	1.10552	0.0722247	6.53308	4.48489	0.465679
hsa-miR-6767-5p	19.5256	0.763047	1.10555	0.0658994	5.96079	3.90792	0.465866
hsa-miR-483-3p	14.2821	0.445065	1.10586	0.0500415	4.52511	3.11625	0.46823
hsa-miR-1251-3p	24.3162	0.0797538	1.106	0.029103	2.63138	0.327986	0.469252
hsa-miR-489-5p	22.331	1.65058	1.10603	0.0884529	7.99734	7.39142	0.469465
hsa-miR-4473	21.9844	1.1012	1.10618	0.0763641	6.90342	5.00902	0.470583
hsa-miR-149-3p	15.0575	0.64019	1.10622	0.0668005	6.03864	4.25163	0.470873
hsa-miR-3689d	21.9854	0.566764	1.10623	0.0597901	5.40486	2.57791	0.470958
hsa-miR-4786-3p	25.4969	0.353198	1.10624	0.0376587	3.40421	1.38526	0.471039
hsa-miR-3928-5p	19.5406	0.386433	1.10639	0.0543937	4.9163	1.97759	0.472193
hsa-miR-1288-5p	20.387	1.29526	1.10644	0.0941191	8.50646	6.35336	0.47256
hsa-miR-517-5p	14.1762	0.272485	1.10661	0.0328412	2.96772	1.92213	0.473829
hsa-miR-3670	16.4795	0.551813	1.10678	0.0518381	4.6837	3.34849	0.47506
hsa-miR-7156-5p	20.9303	0.0405648	1.10683	0.049073	4.43366	0.193809	0.47545
hsa-miR-4757-5p	25.5137	1.40239	1.10697	0.069908	6.31525	5.49661	0.476501
hsa-miR-802	24.0129	1.31088	1.10705	0.0663372	5.99228	5.45907	0.477062
hsa-miR-1247-5p	24.0137	2.59108	1.10708	0.122547	11.0693	10.79	0.477353
hsa-miR-363-3p	14.2985	0.333635	1.10713	0.0445752	4.02618	2.33336	0.477733
hsa-miR-935	24.0168	1.88443	1.10723	0.0910826	8.2262	7.8463	0.478411
hsa-miR-891b	16.4891	0.16907	1.10743	0.0380025	3.43161	1.02534	0.479911
hsa-miR-7515	20.4068	0.632625	1.10752	0.0714373	6.4502	3.10006	0.48062
hsa-miR-550a-5p	15.0789	1.11924	1.10779	0.0949622	8.57222	7.42254	0.482636
hsa-miR-4793-5p	25.5336	0.70002	1.10783	0.0459261	4.14558	2.74156	0.482965
hsa-miR-3187-5p	24.3581	2.31436	1.1079	0.109169	9.85361	9.50142	0.483488
hsa-miR-3130-5p	22.855	0.229662	1.10791	0.0525283	4.7412	1.00486	0.483554
hsa-miR-6749-3p	22.3695	0.716775	1.10793	0.0490398	4.42624	3.20426	0.483706
hsa-miR-892b	21.0019	1.15819	1.10812	0.132123	11.9232	5.51467	0.48513
hsa-miR-6128	22.3018	0.614422	1.10846	0.0578914	5.22269	2.75503	0.487643
hsa-miR-20a-3p	15.0899	0.719707	1.1086	0.071103	6.41378	4.76946	0.488672
hsa-miR-4722-5p	23.1541	1.06751	1.10876	0.0730792	6.59109	4.61046	0.489862
hsa-miR-4485-3p	22.0394	1.14726	1.10894	0.0781504	7.04728	5.2055	0.491263
hsa-miR-6764-3p	19.5863	0.801131	1.10898	0.0674471	6.0819	4.09027	0.491545
hsa-miR-92b-5p	24.0561	1.23997	1.10904	0.0633946	5.71619	5.1545	0.491956
hsa-miR-6775-3p	20.4377	1.68606	1.1092	0.110949	10.0026	8.24972	0.493163
hsa-miR-519c-3p	14.6357	0.309517	1.10945	0.106392	9.58957	2.11481	0.495063
hsa-miR-6801-3p	20.4434	1.67904	1.10951	0.110645	9.97243	8.21309	0.495481
hsa-miR-4682	22.2612	1.4844	1.10972	0.0773074	6.96641	6.66814	0.497044
hsa-miR-939-5p	16.5233	0.745362	1.10972	0.0618599	5.57436	4.51098	0.497074
hsa-miR-6814-3p	20.448	0.488803	1.10976	0.0681475	6.14076	2.39046	0.497343
hsa-miR-4638-5p	22.0568	0.731083	1.10982	0.0642865	5.7925	3.31455	0.497831
hsa-miR-6883-3p	19.596	0.530354	1.1099	0.0437802	3.94452	2.70644	0.498401
hsa-miR-3188	22.4698	0.724636	1.10991	0.0514631	4.63669	3.22493	0.4985
hsa-miR-190a-3p	24.4033	0.601161	1.10996	0.0398429	3.58959	2.46344	0.498856
hsa-miR-5095	22.3338	1.53079	1.11005	0.0906343	8.1649	6.85415	0.499516
hsa-miR-2054	16.5306	0.61781	1.11021	0.0551682	4.96917	3.73738	0.500728
hsa-miR-4797-3p	23.1856	1.03991	1.11027	0.0722123	6.50404	4.48513	0.501166
hsa-miR-548o-3p	24.0162	0.70734	1.11036	0.0413368	3.72282	2.94526	0.501882
hsa-miR-320d	16.5355	0.31769	1.11054	0.0421654	3.79682	1.92126	0.503228
hsa-miR-135a-5p	14.6516	1.46387	1.11066	0.152007	13.6862	9.99119	0.50408
hsa-miR-4735-3p	23.1977	1.26559	1.11085	0.0800662	7.20767	5.45567	0.5055
hsa-miR-483-5p	15.1215	0.35971	1.11092	0.0544775	4.90382	2.37879	0.506042
hsa-miR-1912	24.0991	0.243397	1.11102	0.0296582	2.66946	1.00999	0.506776
hsa-miR-3677-3p	16.5428	0.729925	1.11103	0.0610495	5.49485	4.41234	0.506871
hsa-miR-183-5p	14.3505	0.279054	1.11116	0.0423801	3.81404	1.94457	0.507843
hsa-miR-4679	22.091	0.750798	1.11154	0.0649257	5.84104	3.39865	0.510703
hsa-miR-539-5p	14.3599	0.290577	1.11189	0.0428622	3.8549	2.02353	0.513296
hsa-miR-135a-3p	15.135	0.864161	1.11191	0.0793979	7.14069	5.70969	0.513438
hsa-miR-6826-5p	19.6387	0.724366	1.11195	0.0647074	5.81927	3.68846	0.513744
hsa-miR-4753-3p	25.6351	0.651779	1.11224	0.0446756	4.01673	2.54252	0.515909
hsa-miR-1224-5p	24.1273	1.43026	1.11232	0.0714372	6.42235	5.92795	0.516527
hsa-miR-3669	16.5625	0.393211	1.11236	0.0449933	4.04487	2.3741	0.516778
hsa-miR-6765-5p	22.4596	0.490387	1.1124	0.0417581	3.75388	2.18342	0.517104
hsa-miR-8071	19.6445	0.590823	1.11264	0.0462517	4.15692	3.00757	0.518925
hsa-miR-3189-3p	22.5333	1.02935	1.11304	0.0629306	5.65391	4.56815	0.521933
hsa-miR-5196-3p	22.3407	2.02722	1.11368	0.103522	9.29549	9.0741	0.526696
hsa-miR-619-3p	15.1611	0.165004	1.11383	0.0492777	4.42417	1.08833	0.527805
hsa-miR-770-5p	24.1659	1.16165	1.1141	0.0602161	5.40492	4.80699	0.529809
hsa-miR-589-5p	15.1666	0.938734	1.11424	0.0838999	7.52982	6.18946	0.530834
hsa-miR-409-3p	14.7012	0.895639	1.11442	0.124398	11.1626	6.0923	0.532187
hsa-miR-670-5p	22.564	0.580672	1.11456	0.0469195	4.20967	2.57344	0.533297
hsa-miR-1249-3p	16.5966	0.51637	1.11465	0.0503504	4.51717	3.1113	0.5339
hsa-miR-3688-3p	21.1258	0.484716	1.11466	0.120576	10.8173	2.29443	0.534005
hsa-miR-4325	22.9984	0.901038	1.11486	0.0676481	6.06783	3.91783	0.535531
hsa-miR-718	24.1932	0.407621	1.11536	0.0333578	2.99077	1.68486	0.539215
hsa-miR-3922-3p	22.5856	1.34977	1.11563	0.0763325	6.8421	5.97626	0.541262
hsa-miR-514a-5p	22.5944	1.88234	1.11607	0.100138	8.9724	8.33098	0.544535
hsa-miR-520c-3p	14.4166	0.641238	1.11628	0.0616986	5.52717	4.44793	0.546119
hsa-miR-6782-3p	24.5448	0.705849	1.1164	0.0433624	3.88414	2.87576	0.547001
hsa-miR-6809-5p	19.7113	0.656498	1.11643	0.0490811	4.39627	3.33057	0.547218
hsa-miR-4749-3p	23.0395	0.740812	1.11686	0.0629892	5.63985	3.21539	0.550452
hsa-miR-150-3p	24.2293	1.97367	1.11702	0.0950848	8.51237	8.14582	0.551661
hsa-miR-1914-3p	16.6348	0.760945	1.11721	0.0628523	5.62584	4.57443	0.553062
hsa-miR-1287-3p	24.563	0.236753	1.11723	0.0310934	2.78309	0.963862	0.553195
hsa-miR-1234-3p	16.6378	1.20567	1.11741	0.0888588	7.9522	7.24658	0.554587
hsa-miR-3126-5p	22.6218	1.39549	1.11742	0.0783412	7.0109	6.16879	0.554659
hsa-miR-18a-3p	14.7507	0.676586	1.11817	0.116487	10.4176	4.5868	0.560274
hsa-miR-550b-2-5p	22.4347	0.282144	1.11837	0.0265795	2.37664	1.25762	0.561743
hsa-miR-128-2-5p	20.6081	1.32852	1.11845	0.0959214	8.57631	6.44659	0.562321
hsa-miR-380-3p	14.4462	0.230135	1.11857	0.0407987	3.64738	1.59305	0.56329
hsa-miR-26b-5p	14.7603	0.531045	1.1189	0.112131	10.0216	3.5978	0.565689
hsa-miR-539-3p	24.2032	2.22294	1.11901	0.105887	9.46253	9.18448	0.566538
hsa-miR-502-5p	14.762	0.959608	1.11903	0.127463	11.3905	6.50052	0.566685
hsa-miR-365a-5p	24.2051	2.86742	1.1191	0.134999	12.0632	11.8463	0.567198
hsa-miR-197-5p	22.6634	1.29414	1.11947	0.0740089	6.61105	5.71028	0.570003
hsa-miR-2278	24.2205	0.597766	1.11981	0.0376027	3.35796	2.46802	0.572506
hsa-miR-765	24.2909	0.28223	1.11986	0.0305784	2.73055	1.16188	0.572907
hsa-miR-4442	22.2567	0.638445	1.11988	0.0621461	5.54937	2.86856	0.573028
hsa-miR-1253	21.2328	1.40237	1.1203	0.139644	12.4649	6.60475	0.576221
hsa-miR-1305	16.6835	0.846773	1.12048	0.0676806	6.04033	5.07552	0.57753
hsa-miR-7975	22.6233	0.734005	1.1205	0.0499233	4.45543	3.24447	0.577717
hsa-miR-7852-3p	19.7956	1.56823	1.12083	0.102125	9.11147	7.9221	0.580189
hsa-miR-374c-5p	23.1216	0.384728	1.12084	0.0551811	4.9232	1.66393	0.580215
hsa-miR-125b-5p	14.4761	0.132348	1.12089	0.0381785	3.40608	0.914249	0.580608
hsa-miR-6780b-3p	19.7961	0.44711	1.12123	0.0409451	3.6518	2.25857	0.583162
hsa-miR-1245a	24.2521	2.03117	1.12127	0.0973176	8.67925	8.37523	0.583431
hsa-miR-2114-3p	16.6969	0.775078	1.12138	0.0637051	5.68096	4.64205	0.584269
hsa-miR-1271-3p	24.2565	0.56913	1.12148	0.0366671	3.26954	2.34629	0.584979
hsa-miR-548ap-5p	25.8524	0.383482	1.12166	0.0386446	3.44529	1.48335	0.586396
hsa-miR-509-3p	15.718	0.131963	1.12214	0.027066	2.41199	0.839567	0.589973
hsa-miR-1228-5p	24.3433	2.30561	1.12228	0.109852	9.78827	9.47124	0.590993
hsa-miR-337-3p	14.497	0.742991	1.12251	0.0683095	6.08544	5.12514	0.592692
hsa-miR-4655-3p	22.3108	0.253202	1.1226	0.0548295	4.88414	1.13488	0.593418
hsa-miR-1224-3p	16.7256	0.861509	1.12331	0.0685639	6.10376	5.15085	0.598672
hsa-miR-29a-3p	14.5087	0.370538	1.12342	0.0467103	4.15788	2.5539	0.59949
hsa-miR-194-3p	15.292	0.503431	1.12345	0.0607356	5.40618	3.29211	0.599726
hsa-miR-106b-5p	14.9277	0.205689	1.12393	0.0297606	2.64791	1.3779	0.603337
hsa-miR-362-5p	14.518	0.989708	1.12414	0.0850477	7.5656	6.81709	0.604886
hsa-miR-6799-5p	20.7149	1.03962	1.12424	0.0850137	7.56188	5.01871	0.605659
hsa-miR-522-3p	14.5214	0.107026	1.12439	0.0378117	3.36285	0.737024	0.606816
hsa-miR-4433b-5p	24.723	0.72633	1.1245	0.0441969	3.93035	2.93787	0.60762
hsa-miR-6849-3p	24.7234	0.668297	1.12452	0.0422606	3.7581	2.7031	0.607753
hsa-miR-5088-5p	24.7241	0.808967	1.12455	0.0470735	4.18598	3.27198	0.607989
hsa-miR-4488	22.5612	1.67825	1.12468	0.0866807	7.70718	7.43867	0.608911
hsa-miR-595	14.3919	0.0116788	1.12492	0.0254525	2.26261	0.0811484	0.610715
hsa-miR-937-3p	16.751	0.535381	1.12501	0.0514806	4.576	3.19612	0.61144
hsa-miR-586	13.5293	0.268351	1.12519	0.0338438	3.00783	1.98349	0.612751
hsa-miR-30a-5p	14.5329	0.0553555	1.12529	0.0371697	3.30313	0.380897	0.613499
hsa-miR-3681-3p	24.3445	0.596559	1.12554	0.0376505	3.3451	2.45049	0.615389
hsa-miR-154-5p	14.5384	0.349743	1.12571	0.0457996	4.0685	2.40565	0.61666
hsa-miR-6783-3p	19.8771	0.477185	1.12582	0.0421208	3.74135	2.40067	0.617463
hsa-miR-499a-3p	15.3245	0.397568	1.12583	0.0564258	5.01193	2.59434	0.617548
hsa-miR-501-5p	15.3808	0.433701	1.1259	0.0406946	3.6144	2.81976	0.618083
hsa-miR-5088-5p	24.7539	0.551454	1.12591	0.0386425	3.43212	2.22775	0.61813
hsa-miR-6748-3p	19.8864	0.422973	1.12597	0.0560538	4.97826	2.12695	0.618611
hsa-miR-4793-3p	25.9522	0.548933	1.12599	0.0423464	3.7608	2.11517	0.618776
hsa-miR-3190-5p	23.228	0.595812	1.126	0.0596339	5.2961	2.56506	0.618789
hsa-miR-4317	24.3572	1.38488	1.12613	0.0689722	6.12472	5.68572	0.619782
hsa-miR-6780a-3p	22.7376	0.405051	1.12616	0.0398124	3.53522	1.78142	0.620053
hsa-miR-1255a	21.3466	1.65354	1.12631	0.147608	13.1054	7.74612	0.621146
hsa-miR-125a-5p	14.5482	0.32194	1.12647	0.0445812	3.9576	2.21293	0.622331
hsa-miR-33a-5p	15.4154	0.478602	1.12667	0.0432737	3.84084	3.10471	0.62386
hsa-miR-5705	23.5351	0.4518	1.127	0.0573238	5.08639	1.91969	0.626325
hsa-miR-610	15.3409	0.901285	1.12704	0.0819759	7.27358	5.87505	0.626565
hsa-miR-95-5p	19.9064	0.434613	1.12711	0.0563845	5.00259	2.18328	0.627094
hsa-miR-4774-5p	23.5401	2.4253	1.12724	0.127699	11.3285	10.3028	0.628116
hsa-miR-302b-5p	14.56	0.3517	1.12738	0.0459335	4.07435	2.41552	0.629164
hsa-miR-548q	21.3682	0.557837	1.12745	0.122766	10.8888	2.61059	0.629667
hsa-miR-4433a-3p	22.4133	0.525169	1.12776	0.0597361	5.29689	2.34312	0.631956
hsa-miR-100-5p	14.5663	0.312332	1.12788	0.0442081	3.91959	2.1442	0.632855
hsa-miR-4420	22.626	0.717723	1.12791	0.0423965	3.75887	3.17211	0.63307
hsa-miR-1298-3p	22.7769	1.02351	1.12811	0.06129	5.43296	4.49364	0.634623
hsa-miR-4697-3p	22.6311	0.9145	1.12816	0.0509494	4.51616	4.0409	0.634953
hsa-miR-520g-3p	14.5724	0.350078	1.12835	0.0458847	4.06654	2.40233	0.636372
hsa-miR-1251-5p	21.3884	1.01702	1.12851	0.13081	11.5914	4.755	0.637611
hsa-miR-4782-3p	26.0177	0.393896	1.12884	0.0390416	3.45857	1.51395	0.640029
hsa-miR-508-3p	14.7045	0.644189	1.12899	0.0556593	4.93001	4.38089	0.64117
hsa-miR-4709-5p	22.4416	0.516187	1.12919	0.0595986	5.27802	2.30013	0.64264
hsa-miR-6826-3p	20.814	0.548642	1.12962	0.0704929	6.24041	2.63593	0.645878
hsa-miR-4310	24.4333	0.796082	1.12965	0.0449034	3.97499	3.25818	0.646105
hsa-miR-6818-3p	19.9499	0.739599	1.12994	0.0529729	4.68811	3.70728	0.6483
hsa-miR-6715b-5p	24.8457	1.27712	1.13008	0.0651524	5.76527	5.14021	0.649356
hsa-miR-139-5p	14.5956	0.272245	1.13015	0.0426542	3.77422	1.86525	0.649826
hsa-miR-520d-3p	14.5999	0.227378	1.13048	0.0410583	3.63195	1.55739	0.652291
hsa-miR-5001-3p	23.6131	1.68104	1.13074	0.0965229	8.53627	7.11911	0.654264
hsa-miR-1205	24.4615	0.441881	1.13095	0.0328716	2.90654	1.80643	0.65586
hsa-miR-5584-3p	23.6203	0.843322	1.13108	0.0668521	5.91045	3.57033	0.656834
hsa-miR-3909	24.4682	0.433978	1.13126	0.0326513	2.88628	1.77364	0.658152
hsa-miR-1910-5p	21.4423	0.942644	1.13136	0.129528	11.4489	4.39618	0.65891
hsa-miR-30e-3p	14.9297	1.05486	1.13174	0.132665	11.7222	7.06552	0.661758
hsa-miR-921	16.8594	0.508779	1.13229	0.0504241	4.45327	3.01778	0.665893
hsa-miR-4667-3p	22.717	1.25648	1.13244	0.0666689	5.88719	5.53102	0.666989
hsa-miR-320a	14.6259	0.351496	1.13249	0.0460592	4.06708	2.40324	0.667353
hsa-miR-3191-3p	23.3645	0.552366	1.13261	0.0589157	5.20176	2.36412	0.668262
hsa-miR-513c-5p	24.5018	2.45623	1.13282	0.116454	10.28	10.0247	0.669796
hsa-miR-7111-5p	20.0057	1.8102	1.1331	0.10756	9.49254	9.04842	0.671907
hsa-miR-449c-3p	16.8727	0.27153	1.13319	0.0413488	3.64889	1.60929	0.672561
hsa-miR-526b-3p	14.637	0.363318	1.13334	0.0466284	4.11423	2.4822	0.673749
hsa-miR-6131	22.8101	0.328457	1.13372	0.0528853	4.66474	1.43996	0.676588
hsa-miR-4637	22.5387	1.33908	1.13407	0.0862679	7.60694	5.94127	0.679157
hsa-miR-6727-5p	24.9374	0.970253	1.13425	0.0531462	4.68557	3.89076	0.680536
hsa-miR-326	14.6489	0.288661	1.13427	0.0434123	3.82735	1.97054	0.680636
hsa-miR-29c-3p	14.5927	0.590085	1.13436	0.0525543	4.63296	4.04369	0.681324
hsa-miR-3158-3p	22.9811	0.535059	1.13517	0.0461379	4.06442	2.32825	0.687383
hsa-miR-329-3p	14.8521	0.0527763	1.13542	0.0259888	2.28891	0.355345	0.689295
hsa-miR-4688	22.5673	0.567045	1.13551	0.0610227	5.37406	2.51269	0.689912
hsa-miR-505-3p	14.6668	0.955452	1.13565	0.0828349	7.29404	6.5144	0.691008
hsa-miR-6735-3p	20.9291	0.930583	1.13587	0.0817231	7.19477	4.44635	0.692617
hsa-miR-6515-5p	24.9786	1.13282	1.13613	0.0594534	5.23298	4.53514	0.694571
hsa-miR-6794-3p	24.9791	0.566218	1.13615	0.0392832	3.45757	2.26677	0.69474
hsa-miR-7114-5p	20.0665	1.20806	1.13617	0.0854041	7.51683	6.02026	0.694888
hsa-miR-3685	16.9206	0.0584395	1.13641	0.037422	3.29301	0.345374	0.696654
hsa-miR-99a-3p	15.469	0.952328	1.13644	0.0852636	7.50266	6.15638	0.69693
hsa-miR-320d	16.9227	0.723993	1.13655	0.0612343	5.38776	4.27824	0.69769
hsa-miR-383-5p	15.7346	0.3821	1.13691	0.0377241	3.31813	2.42841	0.700398
hsa-miR-4655-5p	22.5964	0.22014	1.13697	0.0551355	4.84933	0.974229	0.700864
hsa-miR-6883-5p	22.9591	2.34579	1.13714	0.121262	10.6638	10.2172	0.702114
hsa-miR-526b-5p	14.6884	0.430087	1.13733	0.0500155	4.39763	2.92808	0.703531
hsa-miR-484	14.3555	0.318409	1.13744	0.0360274	3.1674	2.21802	0.70441
hsa-miR-3673	21.564	0.425299	1.13778	0.122352	10.7536	1.97227	0.70692
hsa-miR-582-3p	15.489	1.30724	1.13792	0.107724	9.46675	8.43982	0.707934
hsa-miR-33b-5p	24.6833	1.54584	1.13795	0.0766133	6.73257	6.26271	0.708195
hsa-miR-493-3p	14.7033	0.102613	1.13848	0.0381903	3.35449	0.697889	0.712179
hsa-miR-526a	14.7055	0.301809	1.13865	0.044067	3.87011	2.05236	0.713422
hsa-miR-4256	23.4895	0.4848	1.13867	0.0577575	5.07237	2.0639	0.713576
hsa-miR-511-5p	14.7058	0.336471	1.13867	0.0455477	4.00008	2.28803	0.713583
hsa-miR-544a	14.7068	0.310558	1.13875	0.0444327	3.90189	2.11167	0.714164
hsa-miR-302b-3p	15.308	0.691962	1.13882	0.057559	5.05428	4.52027	0.714686
hsa-miR-4725-5p	22.8459	2.24473	1.13887	0.114232	10.0303	9.82553	0.715048
hsa-miR-877-5p	16.9599	0.518427	1.13904	0.0510268	4.4798	3.05679	0.716357
hsa-miR-5687	23.7886	0.708358	1.13914	0.063479	5.57252	2.97772	0.717108
hsa-miR-744-5p	24.7155	0.367185	1.13944	0.0328528	2.88325	1.48564	0.71932
hsa-miR-6799-3p	20.127	1.1314	1.1396	0.0820654	7.20125	5.62128	0.720524
hsa-miR-190a-5p	15.0373	0.493815	1.1399	0.113	9.91321	3.28393	0.722753
hsa-miR-197-3p	14.7225	0.226324	1.13997	0.0413052	3.62336	1.53726	0.72329
hsa-miR-5010-5p	22.8784	1.64556	1.14049	0.0851942	7.46997	7.19261	0.727178
hsa-miR-4418	22.6682	0.824034	1.14058	0.0682271	5.98177	3.6352	0.727886
hsa-miR-6841-5p	20.1435	1.3134	1.14091	0.0812754	7.12375	6.52022	0.730312
hsa-miR-4694-3p	22.6833	0.869412	1.14134	0.0696664	6.10389	3.83283	0.733573
hsa-miR-6781-3p	21.587	0.932981	1.14156	0.0706466	6.18862	4.32195	0.735164
hsa-miR-6761-3p	20.1626	0.67583	1.14161	0.0640672	5.61199	3.3519	0.735585
hsa-miR-4419a	22.6942	0.351203	1.14189	0.0570509	4.99618	1.54755	0.737669
hsa-miR-3622b-5p	21.6431	1.09148	1.14195	0.133752	11.7125	5.0431	0.73814
hsa-miR-4728-5p	22.9092	2.14685	1.14202	0.10947	9.58564	9.37111	0.738647
hsa-miR-548aa	24.7075	1.0438	1.14232	0.0548225	4.79921	4.22464	0.740908
hsa-miR-548ak	22.9248	0.292128	1.1428	0.0272615	2.3855	1.27429	0.744461
hsa-miR-1294	21.6716	1.39894	1.14346	0.141632	12.3863	6.45516	0.749394
hsa-miR-1909-3p	21.6722	0.358347	1.14349	0.12235	10.6997	1.65349	0.749616
hsa-miR-4755-3p	22.9604	1.4702	1.14458	0.0768381	6.71324	6.40318	0.757748
hsa-miR-504-3p	25.1704	1.89015	1.14485	0.0910196	7.95035	7.50943	0.759798
hsa-miR-4638-3p	22.7584	0.693998	1.14512	0.0646419	5.64498	3.04942	0.761821
hsa-miR-4781-3p	23.9302	1.11275	1.14592	0.0758464	6.61881	4.64999	0.767814
hsa-miR-1248	17.0648	0.834193	1.14609	0.0674354	5.88395	4.88838	0.769067
hsa-miR-6863	20.2453	0.618037	1.14629	0.0623425	5.4386	3.05274	0.770598
hsa-miR-6876-3p	23.1472	0.795302	1.14645	0.0526986	4.59667	3.43585	0.771771
hsa-miR-6817-3p	20.2491	0.725034	1.14651	0.0659415	5.75149	3.58057	0.772212
hsa-miR-183-3p	24.8801	1.54642	1.14703	0.0767209	6.68868	6.2155	0.77607
hsa-miR-26a-2-3p	24.888	2.17196	1.14739	0.104069	9.07003	8.72694	0.778792
hsa-miR-601	15.6208	0.804837	1.1476	0.0769281	6.70339	5.15235	0.780349
hsa-miR-490-3p	14.8259	0.696013	1.14798	0.0657506	5.72752	4.69456	0.783185
hsa-miR-520c-5p	24.9031	0.857913	1.14808	0.048674	4.23958	3.44501	0.78398
hsa-miR-214-3p	14.8282	0.122962	1.14815	0.0388564	3.38426	0.829241	0.78449
hsa-miR-30a-3p	14.8292	0.846666	1.14823	0.0756119	6.58509	5.70945	0.785072
hsa-miR-4318	23.7	0.0939576	1.14887	0.0534274	4.65042	0.396446	0.789884
hsa-miR-378j	23.1164	1.75051	1.14895	0.100839	8.77668	7.57257	0.790429
hsa-miR-7106-3p	21.1709	0.818289	1.14899	0.0787153	6.85085	3.86517	0.790725
hsa-miR-1272	21.7775	1.9858	1.14904	0.160414	13.9606	9.1186	0.791151
hsa-miR-518d-3p	15.1588	0.472976	1.1491	0.113304	9.86016	3.12015	0.791614
hsa-miR-6869-3p	25.268	0.688826	1.14929	0.0433819	3.77466	2.72608	0.793005
hsa-miR-3678-3p	17.1186	0.359186	1.1497	0.044716	3.88937	2.09822	0.796061
hsa-miR-3655	21.8008	1.11933	1.15028	0.135182	11.7521	5.13434	0.80038
hsa-miR-6784-3p	20.3219	1.87495	1.15063	0.11812	10.2656	9.22627	0.803029
hsa-miR-4755-5p	23.0898	2.03837	1.15102	0.10423	9.05543	8.82802	0.805958
hsa-miR-4671-3p	22.8782	0.181511	1.15115	0.0554424	4.81626	0.793379	0.806918
hsa-miR-133a-5p	20.327	0.724852	1.1513	0.052697	4.57718	3.56596	0.808017
hsa-miR-6843-3p	23.2456	0.17014	1.15133	0.0361524	3.14007	0.731926	0.808228
hsa-miR-142-5p	14.8806	0.808221	1.15221	0.0731134	6.34552	5.43139	0.814807
hsa-miR-34a-5p	13.6784	0.87266	1.15228	0.0779937	6.76867	6.37982	0.815322
hsa-miR-4503	22.9036	0.89419	1.15243	0.070862	6.14892	3.90414	0.816487
hsa-miR-6815-3p	21.7977	0.944585	1.1527	0.0714284	6.19663	4.33341	0.818489
hsa-miR-3140-3p	24.9385	0.271952	1.153	0.0291096	2.52467	1.09049	0.820776
hsa-miR-203b-3p	22.9167	0.111045	1.15309	0.0550612	4.77511	0.484559	0.821392
hsa-miR-6511b-5p	23.2143	1.18663	1.15381	0.0780981	6.7687	5.11166	0.826821
hsa-miR-148a-3p	15.2213	0.390056	1.15385	0.111902	9.69815	2.56256	0.827084
hsa-miR-431-5p	14.903	0.444355	1.15395	0.05116	4.43348	2.98165	0.827818
hsa-miR-5197-3p	22.9385	0.804647	1.15418	0.0681573	5.90524	3.50785	0.829588
hsa-miR-4529-5p	22.9399	0.600398	1.15425	0.0626038	5.42374	2.61727	0.830128
hsa-miR-892a	24.9696	0.267709	1.15444	0.029055	2.5168	1.07214	0.831529
hsa-miR-3202	24.9739	2.19121	1.15464	0.104664	9.06463	8.77398	0.83303
hsa-miR-4716-5p	23.1626	2.26748	1.15465	0.115407	9.99497	9.78941	0.833102
hsa-miR-1283	21.8865	1.23663	1.1548	0.138419	11.9864	5.65018	0.834178
hsa-miR-3184-3p	25.3892	2.71682	1.1548	0.127197	11.0146	10.7007	0.83422
hsa-miR-1915-3p	17.1957	0.273445	1.15488	0.0420436	3.64051	1.59019	0.834815
hsa-miR-500b-3p	21.2924	2.45719	1.15558	0.148514	12.8519	11.5402	0.840058
hsa-miR-6501-3p	23.256	0.395759	1.15589	0.0549286	4.75208	1.70175	0.842321
hsa-miR-8073	23.3381	1.45262	1.15591	0.0801385	6.93294	6.22426	0.842501
hsa-miR-302e	25.0778	0.582623	1.15614	0.0392126	3.39169	2.32327	0.844214
hsa-miR-6851-5p	21.3084	1.08951	1.15645	0.0881774	7.62483	5.11306	0.84655
hsa-miR-7851-3p	20.4417	0.80828	1.15741	0.0693425	5.99115	3.95408	0.85376
hsa-miR-3615	21.9369	0.282322	1.15746	0.12326	10.6492	1.28697	0.854074
hsa-miR-6868-3p	20.4428	0.610843	1.15786	0.047968	4.14282	2.98806	0.857074
hsa-miR-485-5p	17.1836	0.884336	1.15794	0.0650904	5.62124	5.14641	0.85766
hsa-miR-6806-5p	20.4483	0.462957	1.15817	0.0423332	3.65518	2.26404	0.859416
hsa-miR-7848-3p	23.4001	1.36225	1.15898	0.0761891	6.5738	5.82156	0.865476
hsa-miR-296-5p	14.8142	0.345752	1.15923	0.0376705	3.24961	2.33392	0.867332
hsa-miR-940	21.9713	0.81024	1.15927	0.129792	11.196	3.68771	0.867649
hsa-miR-9-5p	14.9788	0.236722	1.15981	0.0422387	3.64186	1.58038	0.871678
hsa-miR-3916	23.9265	0.355433	1.15985	0.0564361	4.8658	1.48552	0.872004
hsa-miR-25-3p	13.7459	0.70627	1.16045	0.065143	5.6136	5.13806	0.876462
hsa-miR-4253	25.1077	1.9301	1.16083	0.0930684	8.0174	7.68726	0.879301
hsa-miR-548e-3p	22.0023	0.716743	1.1609	0.128416	11.0617	3.25758	0.879861
hsa-miR-4804-3p	26.7576	0.84263	1.16094	0.0513795	4.42568	3.14912	0.88013
hsa-miR-6090	23.3583	0.566286	1.16097	0.0586994	5.05606	2.42434	0.880353
hsa-miR-218-5p	14.2799	0.45225	1.16167	0.045205	3.89139	3.16703	0.885566
hsa-miR-23a-5p	25.2006	1.83813	1.1618	0.0894723	7.70117	7.29397	0.886569
hsa-miR-3663-5p	22.0374	0.384139	1.16276	0.124577	10.7139	1.74312	0.89372
hsa-miR-128-1-5p	25.5727	1.26467	1.16315	0.0650467	5.59228	4.9454	0.896668
hsa-miR-1827	22.047	1.02468	1.16326	0.134331	11.5478	4.64774	0.897492
hsa-miR-4779	24.2957	2.40393	1.16343	0.127493	10.9584	9.89448	0.898711
hsa-miR-4443	23.1232	0.713901	1.16348	0.0659178	5.66558	3.08738	0.89911
hsa-miR-6791-3p	22.0016	1.13105	1.16348	0.0789515	6.7858	5.14075	0.899132
hsa-miR-3684	17.3252	0.631273	1.16358	0.0570046	4.89907	3.64366	0.899868
hsa-miR-376b-3p	15.0312	0.382417	1.16387	0.0483228	4.1519	2.54415	0.902047
hsa-miR-4999-5p	23.3481	2.51593	1.1639	0.127596	10.9628	10.7758	0.902253
hsa-miR-513a-5p	15.0329	0.49416	1.164	0.0540618	4.64448	3.28719	0.903018
hsa-miR-4320	25.183	3.39323	1.16431	0.159107	13.6654	13.4743	0.905311
hsa-miR-6504-3p	23.4285	0.69511	1.16446	0.0621532	5.33751	2.96694	0.906444
hsa-miR-3680-3p	22.072	1.6764	1.16458	0.151591	13.0168	7.59517	0.907358
hsa-miR-6859-5p	20.5762	0.891773	1.16541	0.0605769	5.19789	4.334	0.91359
hsa-miR-433-3p	15.0518	0.727562	1.16546	0.0680879	5.84214	4.83374	0.913944
hsa-miR-181a-3p	15.0518	0.439284	1.16546	0.0511785	4.39126	2.91849	0.913952
hsa-miR-888-5p	22.0915	1.91237	1.16561	0.159262	13.6633	8.65657	0.915078
hsa-miR-499b-3p	24.3441	0.742765	1.16574	0.0654225	5.61208	3.05111	0.916054
hsa-miR-3664-5p	22.1011	1.07512	1.16612	0.135699	11.6367	4.86454	0.918867
hsa-miR-5004-5p	23.3963	2.48992	1.16631	0.126331	10.8317	10.6424	0.92025
hsa-miR-3682-3p	25.325	0.985958	1.16753	0.0538373	4.6112	3.89323	0.92944
hsa-miR-6810-3p	20.624	2.31485	1.16774	0.141214	12.0929	11.2241	0.930952
hsa-miR-23c	25.3457	2.00666	1.16849	0.0969127	8.29383	7.91717	0.936604
hsa-miR-1261	17.4042	0.257522	1.16889	0.0420051	3.5936	1.47965	0.93955
hsa-miR-877-3p	17.4103	0.458458	1.16929	0.0491362	4.20223	2.63326	0.942577
hsa-miR-4433a-5p	23.2403	0.0925077	1.16937	0.0557452	4.76711	0.398048	0.943184
hsa-miR-4715-3p	23.4624	0.585683	1.1696	0.0375332	3.20907	2.49626	0.944885
hsa-miR-187-3p	15.1066	0.37691	1.16971	0.0482149	4.12197	2.49501	0.945683
hsa-miR-1193	25.3017	3.19468	1.1698	0.150085	12.83	12.6263	0.946368
hsa-miR-6509-5p	23.538	0.462896	1.1699	0.056778	4.85322	1.96659	0.947159
hsa-miR-6503-5p	23.5486	0.465953	1.17043	0.056861	4.85814	1.97869	0.951073
hsa-miR-1180-3p	25.3913	1.04659	1.17059	0.0562562	4.80579	4.12185	0.952302
hsa-miR-6862-5p	20.6689	0.581435	1.17066	0.0470426	4.01845	2.81309	0.952845
[truncated: 167 more rows]

## Sheet: ST6Gal2 Threshold
miRNA	MEAN	SD	Normalization over NTC1	Error of Propagation	% Error	Error of Measurement	z-score	ordering candidates					Color Code	Plate
hsa-miR-1275	12.2188	0.683193	0.564922	0.0341055	6.03721	5.59134	-3.57729							1
hsa-miR-96-3p	12.5295	1.17004	0.577635	0.0557977	9.65968	9.33828	-3.48221							2
hsa-miR-148b-3p	15.2766	0.321649	0.579927	0.0179177	3.08965	2.1055	-3.46507							3
hsa-miR-6828-5p	12.1351	0.151135	0.601038	0.019821	3.29779	1.24544	-3.30719							5
hsa-miR-4701-3p	13.8824	0.759952	0.602319	0.0379206	6.29577	5.47422	-3.29761							6
hsa-miR-4460	11.987	0.826031	0.603146	0.050482	8.36979	6.89104	-3.29143							7
hsa-miR-6806-3p	10.8145	0.221821	0.612522	0.0216053	3.52727	2.05114	-3.2213							8
hsa-miR-511-3p	14.0355	0.412269	0.638389	0.0250884	3.92995	2.93734	-3.02785			Thresholded all data at 14.0…error				9
hsa-miR-323b-5p	13.2322	0.357126	0.653614	0.0280238	4.28752	2.69891	-2.91399							10
hsa-miR-3928-5p	11.593	0.177887	0.656613	0.0213667	3.25407	1.53444	-2.89156							11
hsa-miR-410-5p	11.7086	0.499928	0.662944	0.0411292	6.20403	4.26975	-2.84422							13
hsa-miR-6741-5p	12.0538	0.759029	0.664259	0.0694869	10.4608	8.79966	-2.83438			remove plate # 13				14
hsa-miR-2467-3p	14.136	0.209042	0.676917	0.0334187	4.9369	1.4788	-2.73972							15
hsa-miR-5787	13.6725	0.972882	0.679562	0.0569852	8.38557	7.11558	-2.71993							16
hsa-miR-30c-2-3p	14.8103	0.621485	0.682784	0.0332503	4.86981	4.19632	-2.69584							17
hsa-miR-4306	14.5179	0.548581	0.703766	0.0420776	5.97891	3.77865	-2.53892							18
hsa-miR-3150b-3p	15.2953	0.808557	0.707163	0.0407032	5.75585	5.28631	-2.51352							19
hsa-miR-629-5p	15.4276	0.845596	0.711247	0.0427623	6.01231	5.48105	-2.48298							20
hsa-miR-6736-5p	14.4408	1.21083	0.715237	0.0638241	8.92348	8.38476	-2.45313							21
hsa-miR-4515	14.4198	0.459235	0.718825	0.0270964	3.76954	3.18476	-2.4263							22
hsa-miR-6823-5p	13.6553	0.341862	0.722116	0.0367409	5.08795	2.5035	-2.40169							23
hsa-miR-6788-5p	15.8875	1.01776	0.722626	0.0499889	6.91768	6.40607	-2.39788							24
hsa-miR-22-3p	9.40225	0.169783	0.728019	0.0272656	3.74518	1.80577	-2.35754
hsa-miR-541-3p	15.7893	0.261182	0.730004	0.0205455	2.81444	1.65417	-2.3427
hsa-miR-6776-5p	13.8632	0.193973	0.733107	0.034054	4.64516	1.39919	-2.31949
hsa-miR-4764-5p	14.7922	0.529185	0.735213	0.0419036	5.69952	3.57745	-2.30374
hsa-miR-4709-3p	14.6965	1.03387	0.739476	0.0627708	8.48856	7.03483	-2.27186
hsa-miR-585-3p	16.0574	0.611175	0.740282	0.0335936	4.53795	3.80618	-2.26583
hsa-miR-494-5p	14.948	0.347132	0.740356	0.0284023	3.83631	2.32227	-2.26528
hsa-miR-3913-5p	14.9989	0.202429	0.740878	0.0266306	3.59447	1.34963	-2.26137
hsa-miR-4713-3p	17.2125	0.308113	0.746804	0.0267956	3.58803	1.79005	-2.21705
hsa-miR-5703	15.7351	0.76642	0.753492	0.0510546	6.77573	4.87077	-2.16704
hsa-miR-642a-3p	15.2778	0.972305	0.754659	0.0542101	7.1834	6.36415	-2.15831
hsa-miR-3925-5p	15.797	0.449604	0.765773	0.0416412	5.4378	2.84613	-2.07519
hsa-miR-5572	15.4436	1.21962	0.769862	0.0627487	8.15064	7.89722	-2.04461
hsa-miR-3907	15.9463	0.131202	0.773008	0.0363775	4.70597	0.822775	-2.02109
hsa-miR-7843-3p	14.3015	0.144638	0.776171	0.0445995	5.74608	1.01135	-1.99743
hsa-miR-889-5p	17.1386	0.227567	0.779533	0.0228333	2.9291	1.3278	-1.97229
hsa-let-7f-2-3p	16.9204	0.615802	0.780068	0.0343152	4.399	3.6394	-1.96829
hsa-miR-6499-5p	15.7036	0.474083	0.780511	0.0418868	5.36659	3.01895	-1.96498
NTC	13.1918	0.339723	1	0.0970152	9.70152	2.57526	1.96704
hsa-miR-708-3p	24.7575	0.778977	1.30628	0.144076	11.0295	3.14644	1.98453
hsa-miR-4780	27.7789	0.743118	1.30861	0.0881525	6.73632	4.8158	2.02227
hsa-miR-6777-5p	24.2051	0.827574	1.31366	0.0868252	6.60941	3.41901	2.04116
hsa-miR-5699-5p	23.2458	0.662878	1.31619	0.0701304	5.3283	2.8516	2.04291
hsa-miR-135b-3p	17.9187	1.07472	1.31642	0.0970603	7.37305	5.99775	2.05937
hsa-miR-6824-3p	23.2888	0.512938	1.31862	0.0660762	5.01101	2.2025	2.07847
hsa-miR-4666b	25.9003	0.936401	1.32118	0.0983556	7.44455	7.16621	2.07881
hsa-miR-6845-5p	26.6758	0.470682	1.32122	0.0465955	3.5267	1.76445	2.09909
hsa-miR-4742-3p	29.4977	1.05745	1.32393	0.145165	10.9647	9.90145	2.11256
hsa-miR-301b-3p	28.7565	1.15171	1.32573	0.0623889	4.70599	4.00504	2.15553
hsa-miR-2117	28.8999	0.574974	1.33148	0.127823	9.60006	9.27659	2.20501
hsa-miR-6765-3p	23.6328	0.537416	1.3381	0.0674782	5.04285	2.27403	2.21942
hsa-miR-627-3p	23.6668	1.24512	1.34002	0.092779	6.92369	5.26102	2.25974
hsa-miR-593-5p	29.0355	0.193708	1.34541	0.118107	8.77847	8.42351	2.42368
hsa-miR-1273e	26.7806	0.49953	1.36734	0.171851	12.5683	12.3603	3.21761
hsa-miR-8063	24.8607	0.479244	1.47349	0.119884	8.13601	6.77757	3.51088
hsa-miR-124-3p	19.5364	0.455742	1.51271	0.0608993	4.02585	2.33279	3.84386
hsa-miR-5193	31.2384	0.715945	1.55723	0.0475389	3.05278	2.29187	4.18242
hsa-miR-4493	31.8485	0.0678835	1.6025	0.0762029	4.75524	0.213145	4.51239
hsa-miR-605-3p	30.6263	0.782737	1.64663	0.11597	7.04291	4.19618	4.53516
hsa-miR-4772-5p	33.0927	0.846846	1.64967	0.0537481	3.25812	2.55901	5.14147
hsa-miR-3619-5p	37.8577	0.896672	1.73074	0.0568641	3.28553	2.36853
